# Supplementary material for: Poly[(μ2-quinoline-3-carboxyl­ato-κ2 N:O)(μ2-quinoline-3-carboxyl­ato-κ3 N:O,O′)cadmium]
Source: Acta Crystallogr Sect E Struct Rep Online. 2012 Jan 18;68(Pt 2):m163. doi: 10.1107/S1600536812001031 (PMC3274893; doi:10.1107/S1600536812001031)
Supplement: Supplementary file 1 [file e-68-0m163-sup1.cif]

##############################################################################
#                                                                            #
# This CIF contains the data in a paper accepted for publication in          #
# Acta Crystallographica Section E. It conforms to the requirements of       #
# Notes for Authors for Acta Crystallographica Section E, and has been       #
# peer reviewed under the auspices of the IUCr Commission on Journals.       #
#                                                                            #
# Full details of the Crystallographic Information File format               #
# are given in the paper "The Crystallographic Information File (CIF):       #
# a New Standard Archive File for Crystallography" by S. R. Hall, F. H.      #
# Allen and I. D. Brown [Acta Cryst. (1991), A47, 655-685].                  #
#                                                                            #
# The current version of the core CIF dictionary is obtainable from          #
# ftp://ftp.iucr.org/pub/cif_core.dic.                                       #
#                                                                            #
# Software is freely available for graphical display of the structure(s)     #
# in this CIF. For information consult the CIF software page                 #
# http://www.iucr.org/resources/cif/software.                                #
#                                                                            #
# This file may be used for bona fide research purposes within the           #
# scientific community so long as proper attribution is given to the journal # 
# article from which it was obtained.                                        #
#                                                                            #
##############################################################################
data_global
_audit_creation_method     'SHELXL-97'
_journal_date_recd_electronic     2012-01-05
_journal_date_accepted     2012-01-10
_journal_name_full     'Acta Crystallographica, Section E'
_journal_year     2012
_journal_volume     68
_journal_issue      2
_journal_page_first     m163
_journal_page_last     m163
_journal_paper_category     QM
_journal_paper_doi     10.1107/S1600536812001031
_journal_coeditor_code     VN2029
_publ_contact_author_name     'Chun-Bo Liu'
_publ_contact_author_address
;
School of Chemistry and Chemical Engineering, Jiangsu University,
Zhenjiang 212013, People's Republic of China
;
_publ_contact_author_email     'guangbocheujs@yahoo.com.cn'
_publ_contact_author_fax     ?
_publ_contact_author_phone     ?
_publ_section_title
;\
Poly[(\m~2~-quinoline-3-carboxylato-\k^2^<i>N</i>:<i>O</i>)(\m~2~-quinoline-3-\
carboxylato-\k^3^<i>N</i>:<i>O</i>,<i>O</i>')cadmium]
;
loop_
    _publ_author_name
    _publ_author_address
    'Xing Wang'
;
School of Chemistry and Chemical Engineering, Jiangsu University,
Zhenjiang 212013, People's Republic of China
;
    'Yong-Sheng Yan'
;
School of Chemistry and Chemical Engineering, Jiangsu University,
Zhenjiang 212013, People's Republic of China
;
    'He-Yi Sun'
;
School of Chemistry and Chemical Engineering, Jiangsu University,
Zhenjiang 212013, People's Republic of China
;
    'Shen-Tang Wang'
;
School of Chemistry and Chemical Engineering, Jiangsu University,
Zhenjiang 212013, People's Republic of China
;
    'Chun-Bo Liu'
;
School of Chemistry and Chemical Engineering, Jiangsu University,
Zhenjiang 212013, People's Republic of China
;
data_I
_audit_creation_method     SHELXL-97
_chemical_name_systematic
;
Poly[(\m~2~-quinoline-3-carboxylato-\k^2^<i>N</i>:<i>O</i>)(\m~2~-quinoline-
3-carboxylato-\k^3^<i>N</i>:<i>O</i>,<i>O</i>')cadmium]
;
_chemical_name_common     ?
_chemical_formula_moiety     'C20 H12 Cd N2 O4'
_chemical_formula_sum     'C20 H12 Cd N2 O4'
_chemical_formula_iupac     '[Cd (C10 H6 N O2)2]'
_chemical_formula_weight     456.72
_chemical_melting_point     ?
_symmetry_cell_setting     monoclinic
_symmetry_space_group_name_H-M     'C 2/c'
_symmetry_space_group_name_Hall     '-C 2yc'
loop_
    _symmetry_equiv_pos_as_xyz
    'x, y, z'
    '-x, y, -z+1/2'
    'x+1/2, y+1/2, z'
    '-x+1/2, y+1/2, -z+1/2'
    '-x, -y, -z'
    'x, -y, z-1/2'
    '-x+1/2, -y+1/2, -z'
    'x+1/2, -y+1/2, z-1/2'
_cell_length_a     28.5458(19)
_cell_length_b     8.2274(5)
_cell_length_c     15.3810(10)
_cell_angle_alpha     90.00
_cell_angle_beta     112.7080(10)
_cell_angle_gamma     90.00
_cell_volume     3332.3(4)
_cell_formula_units_Z     8
_cell_measurement_reflns_used     6971
_cell_measurement_theta_min     2.8163
_cell_measurement_theta_max     29.1971
_cell_measurement_temperature     153(2)
_exptl_crystal_description     'Prism'
_exptl_crystal_colour     'Colourless'
_exptl_crystal_size_max     0.13
_exptl_crystal_size_mid     0.11
_exptl_crystal_size_min     0.10
_exptl_crystal_density_diffrn     1.821
_exptl_crystal_density_meas     ?
_exptl_crystal_density_method     'not measured'
_exptl_crystal_F_000     1808
_exptl_absorpt_coefficient_mu     1.341
_exptl_absorpt_correction_type     multi-scan
_exptl_absorpt_process_details     '(CrystalClear; Rigaku, 2007)'
_exptl_absorpt_correction_T_min     0.845
_exptl_absorpt_correction_T_max     0.910
_exptl_special_details     ?
_diffrn_ambient_temperature     153(2)
_diffrn_radiation_type     MoK\a
_diffrn_radiation_wavelength     0.71073
_diffrn_radiation_source     'fine-focus sealed tube'
_diffrn_radiation_monochromator     graphite
_diffrn_measurement_device_type     'Rigaku Saturn 724+ CCD area-detector'
_diffrn_measurement_method     '\w scans'
_diffrn_detector_area_resol_mean     28.5714
_diffrn_reflns_number     7361
_diffrn_reflns_av_R_equivalents     0.0146
_diffrn_reflns_av_sigmaI/netI     0.0202
_diffrn_reflns_theta_min     3.09
_diffrn_reflns_theta_max     25.31
_diffrn_reflns_theta_full     25.31
_diffrn_measured_fraction_theta_max     0.990
_diffrn_measured_fraction_theta_full     0.990
_diffrn_reflns_limit_h_min     -34
_diffrn_reflns_limit_h_max     34
_diffrn_reflns_limit_k_min     -9
_diffrn_reflns_limit_k_max     9
_diffrn_reflns_limit_l_min     -12
_diffrn_reflns_limit_l_max     18
_diffrn_standards_number     0
_diffrn_standards_interval_count     0
_diffrn_standards_interval_time     0
_diffrn_standards_decay_%     0
_refine_special_details
;
Refinement of F^2^ against ALL reflections. The weighted R-factor wR and
goodness of fit S are based on F^2^, conventional R-factors R are based on F,
with F set to zero for negative F^2^. The threshold expression of F^2^ >
2sigma(F^2^) is used only for calculating R-factors(gt) etc. and is not
relevant to the choice of reflections for refinement. R-factors based on F^2^
are statistically about twice as large as those based on F, and R- factors
based on ALL data will be even larger.
;
_reflns_number_total     3014
_reflns_number_gt     2659
_reflns_threshold_expression     I>2sigma(I)
_refine_ls_structure_factor_coef     Fsqd
_refine_ls_matrix_type     full
_refine_ls_R_factor_all     0.0223
_refine_ls_R_factor_gt     0.0185
_refine_ls_wR_factor_gt     0.0497
_refine_ls_wR_factor_ref     0.0509
_refine_ls_goodness_of_fit_ref     1.096
_refine_ls_restrained_S_all     1.096
_refine_ls_number_reflns     3014
_refine_ls_number_parameters     244
_refine_ls_number_restraints     0
_refine_ls_hydrogen_treatment     constr
_refine_ls_weighting_scheme     calc
_refine_ls_weighting_details
         'calc w=1/[\s^2^(Fo^2^)+(0.0291P)^2^+0.9823P] where P=(Fo^2^+2Fc^2^)/3'
_atom_sites_solution_hydrogens     geom
_atom_sites_solution_primary     direct
_atom_sites_solution_secondary     difmap
_refine_ls_shift/su_max     0.002
_refine_ls_shift/su_mean     0.000
_refine_diff_density_max     0.326
_refine_diff_density_min     -0.254
_refine_ls_extinction_method     none
_refine_ls_extinction_coef     ?
loop_
    _atom_type_symbol
    _atom_type_description
    _atom_type_scat_dispersion_real
    _atom_type_scat_dispersion_imag
    _atom_type_scat_source
    'C' 'C' 0.0033 0.0016
                         'International Tables Vol C Tables 4.2.6.8 and 6.1.1.4'
    'H' 'H' 0.0000 0.0000
                         'International Tables Vol C Tables 4.2.6.8 and 6.1.1.4'
    'N' 'N' 0.0061 0.0033
                         'International Tables Vol C Tables 4.2.6.8 and 6.1.1.4'
    'O' 'O' 0.0106 0.0060
                         'International Tables Vol C Tables 4.2.6.8 and 6.1.1.4'
    'Cd' 'Cd' -0.8075 1.2024
                         'International Tables Vol C Tables 4.2.6.8 and 6.1.1.4'
_computing_data_collection     '<i>CrystalClear</i> (Rigaku, 2007)'
_computing_cell_refinement     '<i>CrystalClear</i> (Rigaku, 2007)'
_computing_data_reduction     '<i>CrystalClear</i> (Rigaku, 2007)'
_computing_structure_solution     '<i>SHELXL97</i> (Sheldrick, 2008)'
_computing_structure_refinement     '<i>SHELXL97</i> (Sheldrick, 2008)'
_computing_molecular_graphics
     '<i>CrystalClear</i> (Rigaku, 2007) and <i>DIAMOND</i> (Brandenburg, 1998)'
_computing_publication_material     '<i>SHELXTL</i> (Sheldrick, 2008)'
loop_
    _atom_site_type_symbol
    _atom_site_label
    _atom_site_fract_x
    _atom_site_fract_y
    _atom_site_fract_z
    _atom_site_U_iso_or_equiv
    _atom_site_adp_type
    _atom_site_calc_flag
    _atom_site_refinement_flags
    _atom_site_occupancy
    _atom_site_symmetry_multiplicity
    _atom_site_disorder_assembly
    _atom_site_disorder_group
    C C1 0.34654(8) 0.4503(3) 0.04346(16) 0.0215(5) Uani d . 1 1 . .
    C C2 0.32133(8) 0.6060(2) -0.00212(15) 0.0175(4) Uani d . 1 1 . .
    C C3 0.34221(7) 0.7571(2) 0.03538(14) 0.0179(4) Uani d . 1 1 . .
    H H3 0.3719 0.7577 0.0895 0.021 Uiso calc R 1 1 . .
    C C4 0.27770(8) 0.8986(2) -0.08096(14) 0.0171(4) Uani d . 1 1 . .
    C C5 0.25472(8) 0.7512(2) -0.12288(15) 0.0184(4) Uani d . 1 1 . .
    C C6 0.27767(8) 0.6043(2) -0.08109(15) 0.0196(5) Uani d . 1 1 . .
    H H6 0.2630 0.5057 -0.1074 0.023 Uiso calc R 1 1 . .
    C C7 0.25462(8) 1.0467(3) -0.12039(16) 0.0229(5) Uani d . 1 1 . .
    H H7 0.2697 1.1447 -0.0939 0.028 Uiso calc R 1 1 . .
    C C8 0.20978(9) 1.0464(3) -0.19802(16) 0.0285(5) Uani d . 1 1 . .
    H H8 0.1940 1.1444 -0.2227 0.034 Uiso calc R 1 1 . .
    C C9 0.18757(9) 0.9000(3) -0.24036(17) 0.0305(6) Uani d . 1 1 . .
    H H9 0.1577 0.9019 -0.2941 0.037 Uiso calc R 1 1 . .
    C C10 0.20908(8) 0.7552(3) -0.20397(16) 0.0251(5) Uani d . 1 1 . .
    H H10 0.1938 0.6587 -0.2324 0.030 Uiso calc R 1 1 . .
    C C11 0.40746(8) 0.0031(2) -0.24972(14) 0.0197(5) Uani d . 1 1 . .
    C C12 0.43039(8) 0.0798(2) -0.15411(14) 0.0176(4) Uani d . 1 1 . .
    C C13 0.40592(8) 0.0688(2) -0.09095(14) 0.0186(4) Uani d . 1 1 . .
    H H13 0.3751 0.0139 -0.1106 0.022 Uiso calc R 1 1 . .
    C C14 0.47532(8) 0.1623(3) -0.12613(15) 0.0203(5) Uani d . 1 1 . .
    H H14 0.4921 0.1728 -0.1671 0.024 Uiso calc R 1 1 . .
    C C15 0.49631(8) 0.2315(2) -0.03555(14) 0.0191(5) Uani d . 1 1 . .
    C C16 0.46983(8) 0.2114(2) 0.02540(14) 0.0175(4) Uani d . 1 1 . .
    C C17 0.49105(8) 0.2735(2) 0.11748(15) 0.0223(5) Uani d . 1 1 . .
    H H17 0.4741 0.2599 0.1579 0.027 Uiso calc R 1 1 . .
    C C18 0.53653(9) 0.3542(3) 0.14796(16) 0.0273(5) Uani d . 1 1 . .
    H H18 0.5507 0.3935 0.2094 0.033 Uiso calc R 1 1 . .
    C C19 0.56197(9) 0.3778(3) 0.08655(18) 0.0305(6) Uani d . 1 1 . .
    H H19 0.5925 0.4344 0.1074 0.037 Uiso calc R 1 1 . .
    C C20 0.54238(8) 0.3188(3) -0.00257(17) 0.0275(5) Uani d . 1 1 . .
    H H20 0.5595 0.3361 -0.0424 0.033 Uiso calc R 1 1 . .
    N N1 0.32245(6) 0.89871(19) -0.00119(12) 0.0168(4) Uani d . 1 1 . .
    N N2 0.42383(6) 0.13141(19) -0.00532(12) 0.0174(4) Uani d . 1 1 . .
    O O1 0.32218(6) 0.32240(18) 0.00681(12) 0.0311(4) Uani d . 1 1 . .
    O O2 0.38802(6) 0.45193(19) 0.11082(12) 0.0291(4) Uani d . 1 1 . .
    O O3 0.36675(6) -0.07521(18) -0.27266(10) 0.0245(3) Uani d . 1 1 . .
    O O4 0.43035(6) 0.02228(19) -0.30471(10) 0.0268(4) Uani d . 1 1 . .
    Cd Cd1 0.371129(5) 0.122196(17) 0.077597(10) 0.01700(7) Uani d . 1 1 . .
loop_
    _atom_site_aniso_label
    _atom_site_aniso_U_11
    _atom_site_aniso_U_22
    _atom_site_aniso_U_33
    _atom_site_aniso_U_12
    _atom_site_aniso_U_13
    _atom_site_aniso_U_23
    C1 0.0258(12) 0.0175(11) 0.0264(12) 0.0042(10) 0.0158(10) 0.0032(9)
    C2 0.0195(11) 0.0155(10) 0.0209(11) 0.0021(9) 0.0117(9) 0.0024(8)
    C3 0.0165(11) 0.0186(11) 0.0186(11) 0.0012(9) 0.0068(9) 0.0008(9)
    C4 0.0174(10) 0.0187(11) 0.0170(11) 0.0003(9) 0.0086(9) 0.0014(8)
    C5 0.0182(10) 0.0185(10) 0.0200(11) 0.0000(9) 0.0091(9) 0.0000(9)
    C6 0.0230(11) 0.0142(10) 0.0232(12) -0.0025(9) 0.0108(10) -0.0027(8)
    C7 0.0253(12) 0.0172(11) 0.0256(12) 0.0001(10) 0.0092(10) 0.0016(9)
    C8 0.0295(13) 0.0254(12) 0.0281(13) 0.0087(11) 0.0084(11) 0.0100(10)
    C9 0.0237(12) 0.0371(14) 0.0228(13) 0.0031(11) 0.0003(10) 0.0048(10)
    C10 0.0222(12) 0.0255(12) 0.0233(12) -0.0031(10) 0.0040(10) -0.0016(10)
    C11 0.0226(12) 0.0175(10) 0.0163(11) 0.0082(10) 0.0044(9) 0.0018(8)
    C12 0.0197(11) 0.0166(10) 0.0143(11) 0.0043(9) 0.0042(9) -0.0002(8)
    C13 0.0194(11) 0.0176(10) 0.0178(11) -0.0007(9) 0.0060(9) 0.0002(8)
    C14 0.0208(11) 0.0224(11) 0.0188(11) 0.0031(9) 0.0090(9) 0.0018(9)
    C15 0.0172(11) 0.0183(10) 0.0195(12) 0.0028(9) 0.0046(9) 0.0004(9)
    C16 0.0201(11) 0.0128(10) 0.0182(11) 0.0026(9) 0.0057(9) 0.0012(8)
    C17 0.0266(12) 0.0218(11) 0.0176(11) -0.0006(10) 0.0076(9) -0.0023(9)
    C18 0.0303(13) 0.0255(12) 0.0196(12) -0.0020(11) 0.0024(10) -0.0051(9)
    C19 0.0218(12) 0.0324(14) 0.0328(14) -0.0109(11) 0.0058(10) -0.0083(10)
    C20 0.0232(12) 0.0304(12) 0.0309(14) -0.0061(10) 0.0126(11) -0.0029(10)
    N1 0.0178(9) 0.0149(9) 0.0176(9) 0.0008(7) 0.0067(7) 0.0006(7)
    N2 0.0206(9) 0.0171(9) 0.0145(9) -0.0007(7) 0.0067(7) 0.0002(7)
    O1 0.0345(9) 0.0137(7) 0.0371(10) 0.0016(7) 0.0048(8) 0.0015(7)
    O2 0.0267(9) 0.0256(9) 0.0300(9) 0.0065(7) 0.0054(7) 0.0070(7)
    O3 0.0273(9) 0.0259(8) 0.0190(8) -0.0054(7) 0.0075(7) -0.0051(6)
    O4 0.0263(8) 0.0382(9) 0.0167(8) -0.0031(7) 0.0090(7) -0.0073(7)
    Cd1 0.02126(10) 0.01480(10) 0.01451(10) 0.00057(6) 0.00642(7) 0.00132(6)
_geom_special_details
;
 All esds (except the esd in the dihedral angle between two l.s. planes)
 are estimated using the full covariance matrix.  The cell esds are taken
 into account individually in the estimation of esds in distances, angles
 and torsion angles; correlations between esds in cell parameters are only
 used when they are defined by crystal symmetry.  An approximate (isotropic)
 treatment of cell esds is used for estimating esds involving l.s. planes.
;
loop_
    _geom_bond_atom_site_label_1
    _geom_bond_atom_site_label_2
    _geom_bond_site_symmetry_2
    _geom_bond_distance
    _geom_bond_publ_flag
    C1 O2 . 1.236(3) ?
    C1 O1 . 1.267(3) ?
    C1 C2 . 1.504(3) ?
    C2 C6 . 1.364(3) ?
    C2 C3 . 1.403(3) ?
    C3 N1 . 1.322(3) ?
    C3 H3 . 0.9300 ?
    C4 N1 . 1.388(3) ?
    C4 C7 . 1.407(3) ?
    C4 C5 . 1.411(3) ?
    C5 C6 . 1.406(3) ?
    C5 C10 . 1.414(3) ?
    C6 H6 . 0.9300 ?
    C7 C8 . 1.373(3) ?
    C7 H7 . 0.9300 ?
    C8 C9 . 1.399(3) ?
    C8 H8 . 0.9300 ?
    C9 C10 . 1.358(3) ?
    C9 H9 . 0.9300 ?
    C10 H10 . 0.9300 ?
    C11 O3 . 1.255(3) ?
    C11 O4 . 1.262(2) ?
    C11 C12 . 1.499(3) ?
    C11 Cd1 6 2.658(2) ?
    C12 C14 . 1.366(3) ?
    C12 C13 . 1.401(3) ?
    C13 N2 . 1.320(3) ?
    C13 H13 . 0.9300 ?
    C14 C15 . 1.407(3) ?
    C14 H14 . 0.9300 ?
    C15 C20 . 1.410(3) ?
    C15 C16 . 1.423(3) ?
    C16 N2 . 1.379(3) ?
    C16 C17 . 1.404(3) ?
    C17 C18 . 1.370(3) ?
    C17 H17 . 0.9300 ?
    C18 C19 . 1.410(3) ?
    C18 H18 . 0.9300 ?
    C19 C20 . 1.355(3) ?
    C19 H19 . 0.9300 ?
    C20 H20 . 0.9300 ?
    N1 Cd1 1_565 2.3410(16) ?
    O3 Cd1 6 2.3858(15) ?
    O4 Cd1 6 2.2770(15) ?
    Cd1 N1 1_545 2.3410(16) yes
    Cd1 N2 . 2.3188(17) yes
    Cd1 O1 . 2.1625(15) yes
    Cd1 O3 6_556 2.3858(15) yes
    Cd1 O4 6_556 2.2770(15) yes
    Cd1 C11 6_556 2.658(2) ?
loop_
    _geom_angle_atom_site_label_1
    _geom_angle_atom_site_label_2
    _geom_angle_atom_site_label_3
    _geom_angle_site_symmetry_1
    _geom_angle_site_symmetry_3
    _geom_angle
    _geom_angle_publ_flag
    O2 C1 O1 . . 124.4(2) ?
    O2 C1 C2 . . 120.84(19) ?
    O1 C1 C2 . . 114.72(19) ?
    C6 C2 C3 . . 118.19(18) ?
    C6 C2 C1 . . 120.99(19) ?
    C3 C2 C1 . . 120.81(19) ?
    N1 C3 C2 . . 124.21(19) ?
    N1 C3 H3 . . 117.9 ?
    C2 C3 H3 . . 117.9 ?
    N1 C4 C7 . . 119.89(18) ?
    N1 C4 C5 . . 120.76(18) ?
    C7 C4 C5 . . 119.35(19) ?
    C6 C5 C4 . . 118.53(19) ?
    C6 C5 C10 . . 122.08(19) ?
    C4 C5 C10 . . 119.38(19) ?
    C2 C6 C5 . . 120.16(19) ?
    C2 C6 H6 . . 119.9 ?
    C5 C6 H6 . . 119.9 ?
    C8 C7 C4 . . 119.8(2) ?
    C8 C7 H7 . . 120.1 ?
    C4 C7 H7 . . 120.1 ?
    C7 C8 C9 . . 120.6(2) ?
    C7 C8 H8 . . 119.7 ?
    C9 C8 H8 . . 119.7 ?
    C10 C9 C8 . . 120.8(2) ?
    C10 C9 H9 . . 119.6 ?
    C8 C9 H9 . . 119.6 ?
    C9 C10 C5 . . 120.0(2) ?
    C9 C10 H10 . . 120.0 ?
    C5 C10 H10 . . 120.0 ?
    O3 C11 O4 . . 122.58(19) ?
    O3 C11 C12 . . 119.90(19) ?
    O4 C11 C12 . . 117.52(19) ?
    O3 C11 Cd1 . 6 63.76(11) ?
    O4 C11 Cd1 . 6 58.81(11) ?
    C12 C11 Cd1 . 6 176.28(16) ?
    C14 C12 C13 . . 118.20(19) ?
    C14 C12 C11 . . 121.32(19) ?
    C13 C12 C11 . . 120.49(19) ?
    N2 C13 C12 . . 124.2(2) ?
    N2 C13 H13 . . 117.9 ?
    C12 C13 H13 . . 117.9 ?
    C12 C14 C15 . . 120.2(2) ?
    C12 C14 H14 . . 119.9 ?
    C15 C14 H14 . . 119.9 ?
    C14 C15 C20 . . 123.0(2) ?
    C14 C15 C16 . . 118.29(19) ?
    C20 C15 C16 . . 118.76(19) ?
    N2 C16 C17 . . 120.15(18) ?
    N2 C16 C15 . . 120.50(18) ?
    C17 C16 C15 . . 119.35(19) ?
    C18 C17 C16 . . 120.3(2) ?
    C18 C17 H17 . . 119.9 ?
    C16 C17 H17 . . 119.9 ?
    C17 C18 C19 . . 120.2(2) ?
    C17 C18 H18 . . 119.9 ?
    C19 C18 H18 . . 119.9 ?
    C20 C19 C18 . . 120.7(2) ?
    C20 C19 H19 . . 119.6 ?
    C18 C19 H19 . . 119.6 ?
    C19 C20 C15 . . 120.7(2) ?
    C19 C20 H20 . . 119.7 ?
    C15 C20 H20 . . 119.7 ?
    C3 N1 C4 . . 118.13(17) ?
    C3 N1 Cd1 . 1_565 113.66(13) ?
    C4 N1 Cd1 . 1_565 128.17(13) ?
    C13 N2 C16 . . 118.63(17) ?
    C13 N2 Cd1 . . 116.90(14) ?
    C16 N2 Cd1 . . 124.15(13) ?
    C1 O1 Cd1 . . 105.75(14) ?
    C11 O3 Cd1 . 6 88.09(12) ?
    C11 O4 Cd1 . 6 92.87(13) ?
    O1 Cd1 O4 . 6_556 159.22(6) ?
    O1 Cd1 N2 . . 97.38(6) ?
    O4 Cd1 N2 6_556 . 90.81(5) ?
    O1 Cd1 N1 . 1_545 101.45(6) ?
    O4 Cd1 N1 6_556 1_545 96.41(6) ?
    N2 Cd1 N1 . 1_545 97.04(6) ?
    O1 Cd1 O3 . 6_556 110.18(6) ?
    O4 Cd1 O3 6_556 6_556 56.46(5) ?
    N2 Cd1 O3 . 6_556 145.40(6) ?
    N1 Cd1 O3 1_545 6_556 97.50(6) ?
    O1 Cd1 C11 . 6_556 136.51(7) ?
    O4 Cd1 C11 6_556 6_556 28.31(6) ?
    N2 Cd1 C11 . 6_556 118.46(6) ?
    N1 Cd1 C11 1_545 6_556 97.88(6) ?
    O3 Cd1 C11 6_556 6_556 28.14(6) ?
loop_
    _geom_torsion_atom_site_label_1
    _geom_torsion_atom_site_label_2
    _geom_torsion_atom_site_label_3
    _geom_torsion_atom_site_label_4
    _geom_torsion_site_symmetry_1
    _geom_torsion_site_symmetry_2
    _geom_torsion_site_symmetry_3
    _geom_torsion_site_symmetry_4
    _geom_torsion
    _geom_torsion_publ_flag
    O2 C1 C2 C6 . . . . 174.6(2) ?
    O1 C1 C2 C6 . . . . -4.8(3) ?
    O2 C1 C2 C3 . . . . -5.2(3) ?
    O1 C1 C2 C3 . . . . 175.38(19) ?
    C6 C2 C3 N1 . . . . -0.4(3) ?
    C1 C2 C3 N1 . . . . 179.44(18) ?
    N1 C4 C5 C6 . . . . 1.1(3) ?
    C7 C4 C5 C6 . . . . -178.4(2) ?
    N1 C4 C5 C10 . . . . 179.84(19) ?
    C7 C4 C5 C10 . . . . 0.3(3) ?
    C3 C2 C6 C5 . . . . 0.0(3) ?
    C1 C2 C6 C5 . . . . -179.81(18) ?
    C4 C5 C6 C2 . . . . -0.4(3) ?
    C10 C5 C6 C2 . . . . -179.1(2) ?
    N1 C4 C7 C8 . . . . -178.5(2) ?
    C5 C4 C7 C8 . . . . 1.0(3) ?
    C4 C7 C8 C9 . . . . -2.1(4) ?
    C7 C8 C9 C10 . . . . 1.9(4) ?
    C8 C9 C10 C5 . . . . -0.6(4) ?
    C6 C5 C10 C9 . . . . 178.2(2) ?
    C4 C5 C10 C9 . . . . -0.5(3) ?
    O3 C11 C12 C14 . . . . 178.30(19) ?
    O4 C11 C12 C14 . . . . -2.3(3) ?
    O3 C11 C12 C13 . . . . -1.9(3) ?
    O4 C11 C12 C13 . . . . 177.47(19) ?
    C14 C12 C13 N2 . . . . -0.9(3) ?
    C11 C12 C13 N2 . . . . 179.27(18) ?
    C13 C12 C14 C15 . . . . 1.0(3) ?
    C11 C12 C14 C15 . . . . -179.23(19) ?
    C12 C14 C15 C20 . . . . -179.7(2) ?
    C12 C14 C15 C16 . . . . 0.7(3) ?
    C14 C15 C16 N2 . . . . -2.5(3) ?
    C20 C15 C16 N2 . . . . 177.84(19) ?
    C14 C15 C16 C17 . . . . 177.42(19) ?
    C20 C15 C16 C17 . . . . -2.3(3) ?
    N2 C16 C17 C18 . . . . -179.46(19) ?
    C15 C16 C17 C18 . . . . 0.7(3) ?
    C16 C17 C18 C19 . . . . 1.1(3) ?
    C17 C18 C19 C20 . . . . -1.2(4) ?
    C18 C19 C20 C15 . . . . -0.5(4) ?
    C14 C15 C20 C19 . . . . -177.5(2) ?
    C16 C15 C20 C19 . . . . 2.2(3) ?
    C2 C3 N1 C4 . . . . 1.1(3) ?
    C2 C3 N1 Cd1 . . . 1_565 -176.85(15) ?
    C7 C4 N1 C3 . . . . 178.10(19) ?
    C5 C4 N1 C3 . . . . -1.4(3) ?
    C7 C4 N1 Cd1 . . . 1_565 -4.3(3) ?
    C5 C4 N1 Cd1 . . . 1_565 176.15(14) ?
    C12 C13 N2 C16 . . . . -0.8(3) ?
    C12 C13 N2 Cd1 . . . . 172.89(16) ?
    C17 C16 N2 C13 . . . . -177.34(19) ?
    C15 C16 N2 C13 . . . . 2.5(3) ?
    C17 C16 N2 Cd1 . . . . 9.4(3) ?
    C15 C16 N2 Cd1 . . . . -170.71(14) ?
    O2 C1 O1 Cd1 . . . . -5.0(3) ?
    C2 C1 O1 Cd1 . . . . 174.42(14) ?
    O4 C11 O3 Cd1 . . . 6 -0.1(2) ?
    C12 C11 O3 Cd1 . . . 6 179.26(17) ?
    O3 C11 O4 Cd1 . . . 6 0.1(2) ?
    C12 C11 O4 Cd1 . . . 6 -179.27(15) ?
    C1 O1 Cd1 O4 . . . 6_556 33.2(2) ?
    C1 O1 Cd1 N2 . . . . -79.22(14) ?
    C1 O1 Cd1 N1 . . . 1_545 -177.98(13) ?
    C1 O1 Cd1 O3 . . . 6_556 79.52(14) ?
    C1 O1 Cd1 C11 . . . 6_556 67.38(17) ?
    C13 N2 Cd1 O1 . . . . -77.63(15) ?
    C16 N2 Cd1 O1 . . . . 95.72(15) ?
    C13 N2 Cd1 O4 . . . 6_556 121.51(15) ?
    C16 N2 Cd1 O4 . . . 6_556 -65.14(15) ?
    C13 N2 Cd1 N1 . . . 1_545 24.95(15) ?
    C16 N2 Cd1 N1 . . . 1_545 -161.70(15) ?
    C13 N2 Cd1 O3 . . . 6_556 139.20(14) ?
    C16 N2 Cd1 O3 . . . 6_556 -47.45(19) ?
    C13 N2 Cd1 C11 . . . 6_556 127.90(14) ?
    C16 N2 Cd1 C11 . . . 6_556 -58.75(16) ?
_iucr_refine_instructions_details
;
TITL a in C2/c
CELL  0.71073  28.5458   8.2274  15.3810   90.000  112.708   90.000
ZERR     8.00   0.0019   0.0005   0.0010    0.000    0.001    0.000
LATT   7
SYMM  - X,   Y, 1/2 - Z
SFAC  C    H    N    O    CD
UNIT  160  96   16   32   8
MERG   2
FMAP   2
PLAN   25
ACTA
BOND   $H
CONF
L.S.   4
WGHT    0.029100    0.982300
FVAR       0.18937
C1    1    0.346544    0.450288    0.043458    11.00000    0.02578    0.01752 =
         0.02638    0.00321    0.01583    0.00421
C2    1    0.321325    0.605987   -0.002124    11.00000    0.01947    0.01553 =
         0.02089    0.00239    0.01168    0.00206
C3    1    0.342214    0.757126    0.035384    11.00000    0.01650    0.01862 =
         0.01856    0.00082    0.00681    0.00124
AFIX  43
H3    2    0.371875    0.757701    0.089453    11.00000   -1.20000
AFIX   0
C4    1    0.277700    0.898572   -0.080961    11.00000    0.01740    0.01867 =
         0.01705    0.00141    0.00863    0.00033
C5    1    0.254724    0.751181   -0.122879    11.00000    0.01818    0.01853 =
         0.01999    0.00001    0.00909   -0.00005
C6    1    0.277666    0.604282   -0.081094    11.00000    0.02302    0.01419 =
         0.02320   -0.00266    0.01079   -0.00249
AFIX  43
H6    2    0.263031    0.505737   -0.107374    11.00000   -1.20000
AFIX   0
C7    1    0.254624    1.046728   -0.120394    11.00000    0.02532    0.01724 =
         0.02561    0.00158    0.00917    0.00008
AFIX  43
H7    2    0.269711    1.144655   -0.093936    11.00000   -1.20000
AFIX   0
C8    1    0.209784    1.046369   -0.198017    11.00000    0.02947    0.02541 =
         0.02813    0.01004    0.00844    0.00874
AFIX  43
H8    2    0.194016    1.144366   -0.222706    11.00000   -1.20000
AFIX   0
C9    1    0.187569    0.900003   -0.240359    11.00000    0.02366    0.03713 =
         0.02281    0.00478    0.00026    0.00312
AFIX  43
H9    2    0.157723    0.901902   -0.294051    11.00000   -1.20000
AFIX   0
C10   1    0.209078    0.755186   -0.203975    11.00000    0.02219    0.02547 =
         0.02333   -0.00157    0.00401   -0.00314
AFIX  43
H10   2    0.193790    0.658659   -0.232388    11.00000   -1.20000
AFIX   0
C11   1    0.407458    0.003142   -0.249723    11.00000    0.02264    0.01751 =
         0.01627    0.00175    0.00442    0.00821
C12   1    0.430388    0.079809   -0.154111    11.00000    0.01966    0.01662 =
         0.01430   -0.00018    0.00418    0.00431
C13   1    0.405917    0.068811   -0.090952    11.00000    0.01935    0.01756 =
         0.01780    0.00025    0.00599   -0.00074
AFIX  43
H13   2    0.375081    0.013886   -0.110643    11.00000   -1.20000
AFIX   0
C14   1    0.475320    0.162324   -0.126132    11.00000    0.02076    0.02244 =
         0.01882    0.00176    0.00900    0.00312
AFIX  43
H14   2    0.492079    0.172829   -0.167050    11.00000   -1.20000
AFIX   0
C15   1    0.496312    0.231472   -0.035554    11.00000    0.01716    0.01833 =
         0.01948    0.00045    0.00459    0.00285
C16   1    0.469832    0.211364    0.025401    11.00000    0.02010    0.01281 =
         0.01819    0.00119    0.00574    0.00260
C17   1    0.491047    0.273533    0.117479    11.00000    0.02657    0.02180 =
         0.01765   -0.00231    0.00765   -0.00062
AFIX  43
H17   2    0.474138    0.259877    0.157943    11.00000   -1.20000
AFIX   0
C18   1    0.536533    0.354194    0.147964    11.00000    0.03029    0.02547 =
         0.01960   -0.00506    0.00244   -0.00200
AFIX  43
H18   2    0.550672    0.393522    0.209352    11.00000   -1.20000
AFIX   0
C19   1    0.561971    0.377757    0.086549    11.00000    0.02184    0.03245 =
         0.03278   -0.00833    0.00578   -0.01092
AFIX  43
H19   2    0.592530    0.434388    0.107433    11.00000   -1.20000
AFIX   0
C20   1    0.542382    0.318794   -0.002571    11.00000    0.02319    0.03039 =
         0.03090   -0.00292    0.01260   -0.00605
AFIX  43
H20   2    0.559492    0.336087   -0.042392    11.00000   -1.20000
AFIX   0
N1    3    0.322446    0.898712   -0.001185    11.00000    0.01778    0.01494 =
         0.01763    0.00063    0.00673    0.00080
N2    3    0.423831    0.131411   -0.005321    11.00000    0.02062    0.01708 =
         0.01452    0.00016    0.00669   -0.00068
O1    4    0.322181    0.322403    0.006811    11.00000    0.03448    0.01372 =
         0.03708    0.00153    0.00485    0.00159
O2    4    0.388020    0.451927    0.110824    11.00000    0.02667    0.02556 =
         0.02999    0.00696    0.00545    0.00648
O3    4    0.366750   -0.075212   -0.272663    11.00000    0.02730    0.02592 =
         0.01901   -0.00512    0.00753   -0.00541
O4    4    0.430347    0.022277   -0.304711    11.00000    0.02630    0.03818 =
         0.01666   -0.00731    0.00897   -0.00306
CD1   5    0.371129    0.122196    0.077597    11.00000    0.02126    0.01480 =
         0.01451    0.00132    0.00642    0.00057
HKLF    4
REM  a in C2/c
REM R1 =  0.0185 for   2659 Fo > 4sig(Fo)  and  0.0223 for all   3014 data
REM    244 parameters refined using      0 restraints
END
WGHT      0.0291      0.9823
REM Highest difference peak  0.326,  deepest hole -0.254,  1-sigma level  0.061
Q1    1   0.2658  0.6821 -0.1037  11.00000  0.05    0.33
Q2    1   0.2984  0.8940 -0.0438  11.00000  0.05    0.33
Q3    1   0.6127  0.3786  0.2317  11.00000  0.05    0.32
Q4    1   0.3357  0.6760  0.0021  11.00000  0.05    0.31
Q5    1   0.2332  0.7449 -0.1555  11.00000  0.05    0.30
Q6    1   0.3367  0.5401  0.0181  11.00000  0.05    0.29
Q7    1   0.4799  0.2356 -0.0121  11.00000  0.05    0.29
Q8    1   0.4508  0.1497  0.0157  11.00000  0.05    0.27
Q9    1   0.5430  0.3681  0.1083  11.00000  0.05    0.27
Q10   1   0.5223  0.2562 -0.0168  11.00000  0.05    0.26
Q11   1   0.4718  0.2770  0.0647  11.00000  0.05    0.26
Q12   1   0.2315  1.0372 -0.1524  11.00000  0.05    0.26
Q13   1   0.4205  0.0467 -0.1930  11.00000  0.05    0.26
Q14   1   0.4495  0.1424 -0.1422  11.00000  0.05    0.26
Q15   1   0.2005  0.9696 -0.2012  11.00000  0.05    0.24
Q16   1   0.2613  0.8168 -0.0898  11.00000  0.05    0.24
Q17   1   0.4828  0.2261 -0.0821  11.00000  0.05    0.24
Q18   1   0.3853  0.1194  0.0269  11.00000  0.05    0.24
Q19   1   0.3000  0.6062 -0.0269  11.00000  0.05    0.23
Q20   1   0.3683 -0.1515 -0.2864  11.00000  0.05    0.23
Q21   1   0.3500 -0.1148 -0.3179  11.00000  0.05    0.22
Q22   1   0.4100  0.1316  0.0155  11.00000  0.05    0.22
Q23   1   0.4155  0.0946 -0.1411  11.00000  0.05    0.22
Q24   1   0.5068  0.3452  0.1170  11.00000  0.05    0.21
Q25   1   0.3727  0.6434  0.0766  11.00000  0.05    0.21
;
