# Supplementary material for: Poly[(μ2-quinoline-3-carboxyl­ato-κ2 N:O)(μ2-quinoline-3-carboxyl­ato-κ3 N:O,O′)cadmium]
Source: Acta Crystallogr Sect E Struct Rep Online. 2012 Jan 18;68(Pt 2):m163. doi: 10.1107/S1600536812001031 (PMC3274893; doi:10.1107/S1600536812001031)
Supplement: Supplementary file 2 [file e-68-0m163-Isup2.hkl]

#
# h,k,l, Fc-squared, Fo-squared, sigma(Fo-squared) and status flag
#
data_I
_shelx_title ' a in C2/c'
_shelx_refln_list_code          4
_shelx_F_calc_maximum      517.20
_exptl_crystal_F_000      1808.00
_reflns_d_resolution_high  0.8311
 
loop_
 _symmetry_equiv_pos_as_xyz
 'x, y, z'
 '-x, y, -z+1/2'
 'x+1/2, y+1/2, z'
 '-x+1/2, y+1/2, -z+1/2'
 '-x, -y, -z'
 'x, -y, z-1/2'
 '-x+1/2, -y+1/2, -z'
 'x+1/2, -y+1/2, z-1/2'
 
_cell_length_a    28.5458
_cell_length_b     8.2274
_cell_length_c    15.3810
_cell_angle_alpha  90.000
_cell_angle_beta  112.708
_cell_angle_gamma  90.000
 
_shelx_F_squared_multiplier     1.000
 
loop_
 _refln_index_h
 _refln_index_k
 _refln_index_l
 _refln_F_squared_calc
 _refln_F_squared_meas
 _refln_F_squared_sigma
 _refln_observed_status
   4   0   0    69180.37    67161.02    417.75 o
   6   0   0     1850.36     1783.80     39.36 o
   8   0   0    43813.77    41934.96    339.94 o
  10   0   0     3983.51     4022.65     73.71 o
  12   0   0    32712.74    31682.33    298.00 o
  14   0   0     5222.32     5077.81    101.18 o
  16   0   0    52918.44    52511.45    466.61 o
  18   0   0     7448.33     7733.46    184.47 o
  20   0   0    43548.33    45462.34    617.69 o
  22   0   0     6289.09     6230.63    146.10 o
  24   0   0    16559.78    16234.42    814.58 o
  26   0   0     7354.65     7340.10    279.71 o
  28   0   0      355.57      363.09    251.26 o
  30   0   0     4266.02     4326.09    199.67 o
   5   1   0   109345.16   111336.58   1043.53 o
   7   1   0    17366.39    16972.10    134.93 o
   9   1   0    16348.57    15929.62    103.93 o
  11   1   0    19938.63    19330.44    139.07 o
  13   1   0     1010.94     1458.59     46.32 o
  15   1   0    37345.70    38795.98    256.98 o
  17   1   0      797.83      755.08     83.00 o
  19   1   0    43747.04    45771.05    312.97 o
  21   1   0     1621.04     1556.96     72.26 o
  23   1   0    14224.27    14095.57    169.38 o
  25   1   0       44.85       49.39     25.11 o
  27   1   0    13455.35    13899.49    231.15 o
  29   1   0      329.30      261.53    106.01 o
  31   1   0     8684.95     8449.65    190.83 o
   0   2   0     3590.80     3934.56     72.23 o
   2   2   0     7947.60     8156.09    180.29 o
   4   2   0    58257.94    61469.87    476.03 o
   6   2   0    44000.69    47550.75    305.08 o
   8   2   0      735.15      881.39     22.40 o
  10   2   0      221.88      242.71     28.66 o
  12   2   0      114.31      131.87     26.64 o
  14   2   0     1102.32     1278.87     43.74 o
  16   2   0      265.72      284.64     34.29 o
  18   2   0       34.65       53.46     15.97 o
  20   2   0      506.36      578.30     89.29 o
  22   2   0       11.68       38.27     21.98 o
  24   2   0     1104.29      877.61     76.38 o
  26   2   0      310.25      285.53    145.72 o
  28   2   0       23.08       78.69     57.54 o
  30   2   0        0.05       20.08     81.71 o
   1   3   0     6176.67     6083.38     63.76 o
   3   3   0    19725.26    18716.62    103.45 o
   5   3   0    10522.86    10958.44    299.09 o
   7   3   0    47950.21    49772.81    463.06 o
   9   3   0    33165.70    36368.77    397.25 o
  11   3   0    24607.41    24259.96    197.43 o
  13   3   0     3286.83     3098.91     50.64 o
  15   3   0    14951.50    14771.32    114.11 o
  17   3   0       62.03       61.08     17.11 o
  19   3   0     8522.16     8621.69    118.15 o
  21   3   0     4548.40     4506.74     81.11 o
  23   3   0     3287.95     3218.57    108.95 o
  25   3   0      846.64      799.00    149.68 o
  27   3   0     4492.27     4611.93    221.14 o
  29   3   0      370.88      348.86    243.17 o
   0   4   0    79266.85    79654.61    803.14 o
   2   4   0     1334.21     1377.16     35.92 o
   4   4   0    76225.59    79129.22   1181.01 o
   6   4   0     2697.54     2849.08     44.20 o
   8   4   0    12279.49    10623.14    174.01 o
  10   4   0     5254.69     4667.97    111.04 o
  12   4   0    56890.48    58567.86    525.93 o
  14   4   0     1348.91     1202.39     99.52 o
  16   4   0    31547.87    31139.29    605.42 o
  18   4   0     4079.81     3796.79     59.42 o
  20   4   0    50900.56    51580.55    182.24 o
  22   4   0    15013.54    15976.06    315.54 o
  24   4   0     3612.81     3619.71    293.93 o
  26   4   0     4125.22     3899.14    212.50 o
  28   4   0     4319.38     3866.23    211.38 o
   1   5   0    13330.15    13317.22    119.49 o
   3   5   0    29588.91    30312.98    176.95 o
   5   5   0    12504.53    12615.85     94.98 o
   7   5   0    20953.89    20936.84    529.15 o
   9   5   0     6558.53     6786.75    185.59 o
  11   5   0    17571.40    18067.97    297.05 o
  13   5   0     3572.49     3450.35    164.80 o
  15   5   0    16415.64    16530.21    374.24 o
  17   5   0     3258.55     3356.74    251.82 o
  19   5   0    11772.59    11886.49    323.21 o
  21   5   0      797.12      791.71    315.96 o
  23   5   0    13754.78    13366.17    407.15 o
  25   5   0      304.01      259.91    201.90 o
  27   5   0     5740.18     6018.82    278.03 o
   0   6   0    11894.08    12151.73    176.49 o
   2   6   0     5339.14     5378.89     83.58 o
   4   6   0      349.11      381.54     35.40 o
   6   6   0      354.87      371.25     26.14 o
   8   6   0     3522.15     3388.23    127.34 o
  10   6   0       20.05       35.92     40.99 o
  12   6   0        0.96       46.01     75.85 o
  14   6   0     2307.18     2314.05    163.42 o
  16   6   0     1340.70     1303.43    127.44 o
  18   6   0      385.43      381.49    181.26 o
  20   6   0        1.81        3.63     66.09 o
  24   6   0      227.60      112.11    135.25 o
   1   7   0     3844.04     3803.34     64.21 o
   3   7   0     7764.28     7995.78    158.67 o
   5   7   0     4688.43     4658.13     87.52 o
   7   7   0     4248.00     4137.50     51.78 o
   9   7   0     4442.31     4305.45    267.99 o
  11   7   0     2888.69     3130.86    171.23 o
  13   7   0     1006.32      995.28    124.65 o
  15   7   0     6412.72     6294.34    357.79 o
  17   7   0      575.66      599.57    336.87 o
  19   7   0     2677.20     2686.06    182.94 o
  21   7   0      834.82     1050.50    148.36 o
   0   8   0    25828.04    26055.82    467.78 o
   2   8   0      121.96      116.65     31.83 o
   4   8   0    13264.40    13442.46    185.97 o
   6   8   0       74.71       92.51     27.00 o
   8   8   0    14088.00    14659.84    353.88 o
  10   8   0      557.04      663.43    317.63 o
  12   8   0     8635.21     8602.81    326.83 o
  14   8   0     4284.10     3910.57    312.05 o
  16   8   0    12202.04    11959.00    391.25 o
  18   8   0     1098.40     1167.06    128.00 o
   1   9   0     8554.75     8530.23    155.17 o
   3   9   0     8751.94     9202.85    169.47 o
   5   9   0     4098.46     4029.37    176.52 o
   7   9   0     7312.41     7611.99    245.68 o
   9   9   0     1731.23     1785.87    136.65 o
  11   9   0     5725.45     6078.78    272.73 o
  13   9   0     1795.97     1614.37    199.95 o
 -31   1   1     2065.30     1911.16    110.92 o
 -29   1   1     5183.43     5189.43    173.13 o
 -27   1   1      783.88      711.30    139.32 o
 -25   1   1     6842.24     6798.25    157.52 o
 -23   1   1     1574.18     1499.54     75.65 o
 -21   1   1    10603.08    10548.85    165.18 o
 -19   1   1      118.10      148.41     35.03 o
 -17   1   1    55530.09    58298.08    313.44 o
 -15   1   1     1800.87     2081.33     48.26 o
 -13   1   1    12621.81    11993.15    111.41 o
 -11   1   1       71.60      110.05     20.23 o
  -9   1   1    50299.20    50669.38    248.51 o
  -7   1   1       38.36      109.18     21.39 o
  -5   1   1    68056.77    66134.51    463.20 o
  -3   1   1    37820.84    37900.74    235.64 o
   1   1   1      206.94      278.03     48.24 o
   3   1   1    82532.39    83390.89    549.65 o
   5   1   1     6378.01     6131.59     56.69 o
   7   1   1    54656.07    56006.40    241.47 o
   9   1   1     4607.62     4396.88     58.94 o
  11   1   1    70306.88    74472.43    679.04 o
  13   1   1     1087.67      856.55     34.54 o
  15   1   1     4094.11     3440.28     65.37 o
  17   1   1    17187.51    18115.09    165.72 o
  19   1   1    11878.24    11863.84    133.49 o
  21   1   1     7730.55     7618.95    109.01 o
  23   1   1     6571.32     6537.48    150.79 o
  25   1   1     3889.92     3778.68     97.29 o
  27   1   1     1815.69     1627.56     99.10 o
  29   1   1     4283.71     4313.63    138.02 o
 -30   2   1     1891.85     1814.45    118.87 o
 -28   2   1    18272.33    17769.93    364.20 o
 -26   2   1     2524.48     2629.61    146.28 o
 -24   2   1    11397.21    11463.18    197.32 o
 -22   2   1     2614.04     2492.64     65.95 o
 -20   2   1    30680.98    31080.95    255.98 o
 -18   2   1     9768.89     9822.12    118.17 o
 -16   2   1    50793.79    51264.76    273.27 o
 -14   2   1    22713.73    22170.53    166.57 o
 -12   2   1    55202.84    56276.80    315.70 o
  -8   2   1    42844.44    43154.94    223.26 o
  -6   2   1     4172.70     3150.68     66.70 o
  -4   2   1      966.15      780.76     27.77 o
  -2   2   1    58186.15    57335.29    220.82 o
   0   2   1      407.10      339.74     21.19 o
   4   2   1   159859.53   176877.38   1657.32 o
   6   2   1    67551.80    68325.30    288.03 o
   8   2   1    14543.45    15023.46    138.19 o
  10   2   1    74098.73    75006.08    895.45 o
  12   2   1      991.24     1026.71     34.90 o
  14   2   1    46630.72    47044.20    249.13 o
  16   2   1       46.92       94.01     29.38 o
  18   2   1    38431.52    39479.34    273.58 o
  20   2   1      578.91      522.32     79.38 o
  22   2   1    38640.18    39208.05    275.48 o
  24   2   1       22.47       51.87     29.33 o
  26   2   1    13355.36    14171.48    232.48 o
  28   2   1      453.90      332.30    162.27 o
  30   2   1     8294.92     8302.75    299.78 o
 -29   3   1     6598.25     6633.45    269.67 o
 -27   3   1      157.24      161.94     50.71 o
 -25   3   1     6157.44     6227.78    155.00 o
 -23   3   1       11.06        9.68     11.81 o
 -21   3   1     5904.37     5971.60    105.57 o
 -19   3   1     2027.47     1971.28     48.14 o
 -17   3   1    14193.47    14675.73    124.27 o
 -15   3   1     1495.45     1536.54     36.45 o
 -13   3   1    42777.71    43474.55    457.33 o
 -11   3   1    21716.70    25331.29    352.77 o
  -9   3   1    82430.79    87034.91    669.86 o
  -7   3   1    18747.33    21143.92    299.09 o
  -5   3   1    49029.54    47330.03    213.47 o
  -3   3   1      819.04      871.66     22.74 o
   1   3   1     6809.17     6530.99     94.23 o
   3   3   1   121818.75   124799.91    823.11 o
   5   3   1    15294.96    14769.36     99.15 o
   9   3   1     2931.16     2797.65     92.75 o
  11   3   1    31676.78    29381.31    435.59 o
  13   3   1     6330.07     6410.23     67.47 o
  15   3   1    13818.48    13919.61    128.57 o
  17   3   1    11912.23    12347.90    148.69 o
  19   3   1      203.96      300.35     42.30 o
  21   3   1       23.56       33.68     20.49 o
  23   3   1    23285.01    23464.95    446.93 o
  25   3   1     6062.81     6098.07    146.88 o
  27   3   1     4629.02     4399.15    217.80 o
  29   3   1     4826.70     4911.71    238.15 o
 -28   4   1     1558.47     1325.18    433.08 o
 -26   4   1      135.65      158.68     81.43 o
 -24   4   1     1372.26     1290.88    304.25 o
 -22   4   1     2497.35     2260.16     41.17 o
 -20   4   1     1394.29     1461.22     69.03 o
 -18   4   1      364.45      337.99    134.69 o
 -16   4   1      398.15      477.43     85.32 o
 -14   4   1       79.42       81.22     42.07 o
 -12   4   1     1324.57     1385.02    102.77 o
 -10   4   1     4510.40     4929.73    146.27 o
  -8   4   1        1.78       38.73     54.10 o
  -6   4   1     3655.81     3945.43     78.02 o
  -4   4   1     2495.81     2668.28     42.39 o
  -2   4   1      160.33      232.92     38.48 o
   0   4   1      403.73      503.28     35.72 o
   2   4   1      229.03      286.07     39.37 o
   4   4   1     2320.71     2349.02     49.47 o
   6   4   1    17660.54    19402.95    155.13 o
   8   4   1     5857.08     6467.86    128.44 o
  10   4   1     1521.44     1799.10     83.54 o
  12   4   1      584.12      672.70     92.73 o
  14   4   1        4.36       12.22     23.04 o
  16   4   1       51.47       70.05     19.01 o
  18   4   1     3982.44     3808.21     55.01 o
  20   4   1        5.65       23.83     15.91 o
  22   4   1      957.42      947.24    112.15 o
  24   4   1     1810.71     1722.57    158.96 o
  26   4   1      290.32      304.80     95.93 o
  28   4   1       20.35       51.03     95.09 o
 -27   5   1      336.68      261.30    208.31 o
 -25   5   1     5913.73     6207.33    269.94 o
 -23   5   1       41.60       11.15     79.20 o
 -21   5   1    10607.85    10190.13    380.38 o
 -19   5   1       12.19       22.87    101.79 o
 -17   5   1    14538.98    14531.84    332.97 o
 -15   5   1      399.06      455.11    174.01 o
 -13   5   1     8387.80     8310.31    169.01 o
 -11   5   1      430.27      495.67     86.46 o
  -9   5   1     3650.34     3599.52    156.47 o
  -7   5   1     3791.92     4178.78     49.35 o
  -5   5   1    28097.93    29220.52    205.36 o
  -3   5   1      239.87      326.49     38.24 o
  -1   5   1    17945.73    18359.21    150.28 o
   1   5   1     1355.69     1304.70     38.09 o
   3   5   1     6527.27     6658.01     77.64 o
   5   5   1     4333.27     4374.56     53.82 o
   7   5   1     2263.87     2249.19     32.13 o
   9   5   1     5632.39     5645.81    139.70 o
  11   5   1     3327.13     3013.68    105.71 o
  13   5   1     6050.69     6004.60    221.14 o
  15   5   1     6173.41     6357.37    254.33 o
  17   5   1     7149.32     7018.00    247.91 o
  19   5   1     5158.39     5309.10    264.65 o
  21   5   1     5159.54     5094.93    319.30 o
  23   5   1     4760.64     4551.97    227.56 o
  25   5   1     1966.65     2272.50    191.58 o
 -24   6   1     7328.74     7622.59    293.93 o
 -22   6   1     5099.73     4823.31    271.06 o
 -20   6   1     4191.94     4562.01    233.97 o
 -18   6   1    10563.67     9806.13    363.09 o
 -16   6   1    17889.77    17432.63    373.96 o
 -14   6   1    10745.54    10793.88    478.54 o
 -12   6   1    12806.15    12798.95    312.33 o
 -10   6   1    16242.14    16549.42    231.41 o
  -8   6   1    13438.60    13333.90    225.01 o
  -6   6   1    30829.07    31389.91    202.97 o
  -4   6   1    12447.91    12719.49    122.32 o
  -2   6   1    42494.09    43194.09    271.53 o
   0   6   1    19392.65    19989.70    163.92 o
   2   6   1    57804.61    59560.56    358.37 o
   4   6   1     5626.41     5605.31     82.14 o
   6   6   1    28333.61    28710.22    183.74 o
   8   6   1     4409.97     4346.51    164.26 o
  10   6   1    12278.60    13288.36    324.32 o
  12   6   1      102.19      141.67     65.53 o
  14   6   1    24795.30    25222.82    461.81 o
  16   6   1      315.67      224.49    141.11 o
  18   6   1    19152.41    18750.00    453.16 o
  20   6   1      411.84      327.67    168.72 o
  22   6   1     9195.88     9757.61    339.66 o
  24   6   1       68.78       99.56     76.97 o
 -23   7   1      205.03      189.91    126.89 o
 -21   7   1     5908.70     6421.23    274.96 o
 -19   7   1     4283.92     3534.38    223.93 o
 -17   7   1    17866.28    17074.00    457.07 o
 -15   7   1      256.92      264.09     85.61 o
 -13   7   1    14799.15    14608.81    493.88 o
 -11   7   1        6.44       71.67     76.13 o
  -9   7   1    14917.72    14896.88    363.92 o
  -7   7   1     1489.57     1418.18     44.38 o
  -5   7   1    11773.53    12120.41    135.81 o
  -3   7   1    11421.27    11325.35    146.53 o
  -1   7   1     1418.65     1438.95     55.60 o
   1   7   1     3891.44     3932.43     69.16 o
   3   7   1    18407.55    18606.19    130.13 o
   5   7   1      205.87      249.01     48.32 o
   7   7   1    16293.62    16590.45    193.49 o
   9   7   1     3610.72     3831.93    182.94 o
  11   7   1    15477.58    15178.26    486.35 o
  13   7   1    15938.69    14763.02    407.98 o
  15   7   1     2861.24     2809.60    195.49 o
  17   7   1     4621.34     4731.00    229.23 o
  19   7   1     4373.47     4400.82    224.77 o
  21   7   1     3204.09     3304.31    216.96 o
 -18   8   1      256.71      126.61     64.98 o
 -16   8   1      100.89       76.41     46.01 o
 -14   8   1      990.13      913.02    136.09 o
 -12   8   1      865.78      762.71    357.23 o
 -10   8   1       21.82       65.26     60.51 o
  -8   8   1       15.73       16.94      8.83 o
  -6   8   1      544.52      594.61     56.61 o
  -4   8   1      208.27      198.87     45.74 o
  -2   8   1      506.25      457.03     67.38 o
   0   8   1     2622.82     2573.92     98.72 o
   2   8   1     2262.31     2143.91     72.14 o
   4   8   1       37.75       56.22     14.12 o
   6   8   1      420.63      433.29     37.60 o
   8   8   1       43.85      121.03     80.31 o
  10   8   1      205.12      244.01     83.94 o
  12   8   1      539.96      382.05     97.60 o
  14   8   1      127.41      233.97    119.36 o
  16   8   1        7.41       15.06     64.14 o
 -13   9   1     6220.94     6487.88    266.88 o
 -11   9   1      557.41      477.70    321.54 o
  -9   9   1     2976.44     2754.66    155.61 o
  -7   9   1      435.94      291.70    201.62 o
  -5   9   1     5505.69     5745.53    247.08 o
  -3   9   1      360.33      307.30    110.80 o
  -1   9   1     5214.65     5234.80    123.71 o
   1   9   1      322.51      338.90    131.45 o
   3   9   1     2607.67     2551.09    164.53 o
   5   9   1      684.25      520.09    326.00 o
   7   9   1     4011.35     4473.61    199.67 o
   9   9   1     1128.31     1170.97    188.24 o
  11   9   1     2875.02     3010.66    179.87 o
 -32   0   2      113.29      130.51     70.27 o
 -30   0   2     3356.92     3340.01    174.29 o
 -28   0   2      165.93       83.94     76.97 o
 -26   0   2    13989.74    13793.72    812.48 o
 -24   0   2      220.10      247.14     71.75 o
 -22   0   2    40417.36    40818.78    375.16 o
 -20   0   2    13522.34    13937.19    221.19 o
 -18   0   2    12154.33    11379.85    167.75 o
 -16   0   2      379.97      581.16    158.68 o
 -14   0   2    47880.52    47582.15   1264.67 o
 -12   0   2      133.18       96.09     26.32 o
  -8   0   2      657.12      575.72     37.96 o
  -4   0   2      147.11      235.09     41.83 o
   4   0   2    73447.73    75660.93    523.72 o
   8   0   2    42855.94    43474.89    809.28 o
  10   0   2    11221.25    10451.11    182.94 o
  12   0   2     1104.43      589.32     51.13 o
  14   0   2    73966.79    78692.01    611.26 o
  16   0   2    31099.75    31094.89    314.01 o
  18   0   2    19225.54    20027.36    285.48 o
  20   0   2    16984.16    17442.07    439.22 o
  22   0   2     1257.48     1243.74    211.10 o
  24   0   2    12691.41    12956.79    431.41 o
  26   0   2     7304.43     7625.94    252.93 o
  28   0   2     3031.23     3403.03    193.81 o
  30   0   2      381.09      310.66    189.07 o
 -31   1   2      300.14      210.35    115.86 o
 -29   1   2     5362.07     5199.85    153.54 o
 -27   1   2     3043.43     3085.38    152.43 o
 -25   1   2     3414.63     3385.23     89.32 o
 -23   1   2     5723.22     5572.47     93.02 o
 -21   1   2    12176.88    12125.47    222.03 o
 -19   1   2    13051.81    13014.36    139.65 o
 -17   1   2    13507.86    13119.93    130.28 o
 -15   1   2    15563.10    15646.67    187.50 o
 -13   1   2    14585.66    14585.11    121.86 o
 -11   1   2     8570.46     7902.38     76.90 o
  -9   1   2     1562.48     1423.75     29.27 o
  -7   1   2     6193.90     5429.17     49.14 o
  -5   1   2    32088.86    31941.85    202.19 o
  -3   1   2    52133.09    51071.14    343.84 o
  -1   1   2     1318.43     1255.35     34.28 o
   1   1   2     1817.09     1494.57     33.66 o
   3   1   2     4022.67     4116.23     52.15 o
   5   1   2    12610.24    12131.64     85.80 o
   7   1   2     1409.38     1497.26     35.74 o
   9   1   2    52380.02    53751.69    351.45 o
  11   1   2      589.70      636.18     39.04 o
  13   1   2    60836.02    62480.33    354.94 o
  15   1   2      163.71      201.09     42.54 o
  17   1   2    16803.74    16936.37    173.22 o
  19   1   2      684.22      727.04     63.03 o
  21   1   2    18960.18    19340.78    222.05 o
  23   1   2     2382.78     2280.52     92.75 o
  25   1   2     8274.09     7726.46    502.61 o
  27   1   2      685.71      599.45    157.45 o
  29   1   2     6154.10     5712.31    184.54 o
 -30   2   2     1138.56      891.15    111.55 o
 -28   2   2       24.76       58.91     46.31 o
 -26   2   2        0.41       20.33     16.70 o
 -24   2   2      233.63      227.34     44.64 o
 -22   2   2       61.63       77.95     23.15 o
 -20   2   2        1.26        7.34     17.05 o
 -18   2   2        0.16       13.70     17.83 o
 -16   2   2       36.26       41.93     14.53 o
 -14   2   2      673.03      645.46     32.15 o
 -12   2   2     1387.55     1445.66     39.31 o
 -10   2   2        0.31       25.22     15.64 o
  -8   2   2      489.58      513.53     19.07 o
  -6   2   2      934.61      928.87     34.87 o
  -4   2   2      413.67      517.27     24.25 o
  -2   2   2    18818.53    19921.56    117.95 o
   0   2   2    31644.70    34147.75    289.08 o
   2   2   2     6657.37     7197.95     60.38 o
   4   2   2      424.07      425.75     31.90 o
   6   2   2     3079.26     3185.80     59.65 o
   8   2   2     1013.50      955.33     31.92 o
  10   2   2      457.32      517.40     36.32 o
  12   2   2      946.53     1055.52     48.20 o
  14   2   2     2009.59     2109.54     60.32 o
  16   2   2      449.22      430.35     57.39 o
  18   2   2      549.13      606.33     62.68 o
  20   2   2       38.61       50.88     32.97 o
  22   2   2      147.14      136.63     47.66 o
  24   2   2     1033.70      864.84     83.02 o
  26   2   2      397.39      290.61    112.16 o
  28   2   2      100.17      116.57     55.77 o
 -31   3   2     3544.75     3282.28    196.88 o
 -29   3   2     2211.34     2362.30    174.85 o
 -27   3   2     1574.12     1534.80    129.26 o
 -25   3   2     2412.40     2247.84    160.19 o
 -23   3   2     3985.46     3882.54     87.98 o
 -21   3   2     2554.30     2480.35     56.29 o
 -19   3   2     7559.27     7828.04     92.57 o
 -17   3   2     5599.33     5411.39    180.61 o
 -15   3   2    30739.19    31477.99    180.64 o
 -13   3   2    20580.87    21570.23    137.47 o
 -11   3   2    19545.87    18617.50    116.42 o
  -9   3   2     4199.58     4193.55     91.45 o
  -7   3   2    37900.30    38105.70    416.73 o
  -5   3   2      201.63      354.10     27.13 o
  -3   3   2    29117.05    28110.14    139.28 o
  -1   3   2      285.92      344.85     22.16 o
   1   3   2    89125.80    91163.89   1057.05 o
   3   3   2     3455.25     3780.08     62.71 o
   5   3   2    69319.35    71813.73    368.68 o
   7   3   2     2607.26     2792.12     43.52 o
   9   3   2    35083.02    35989.59    248.80 o
  11   3   2       37.87      140.20     29.29 o
  13   3   2     9114.05     8930.77     90.05 o
  15   3   2       13.15       40.30     15.39 o
  17   3   2     2565.39     2603.68     63.24 o
  19   3   2     4166.27     4117.51     89.04 o
  21   3   2     8107.85     8354.17    128.55 o
  23   3   2        5.95       15.00     26.68 o
  25   3   2     6518.46     6503.74    161.38 o
  27   3   2      527.69      537.10    168.72 o
 -30   4   2     4803.30     5175.80    246.80 o
 -28   4   2     1798.81     1729.54    152.82 o
 -26   4   2    34864.63    33774.04    579.21 o
 -24   4   2        5.94       75.85    104.02 o
 -22   4   2    19000.19    19810.64    185.66 o
 -20   4   2      468.84      411.85     35.96 o
 -18   4   2    28177.76    29055.87    516.19 o
 -16   4   2     2958.70     2935.01    113.85 o
 -14   4   2    49995.88    51786.00    439.00 o
 -12   4   2     3367.23     3575.63    115.65 o
 -10   4   2    23947.47    22640.98    261.54 o
  -8   4   2      103.21      219.33     30.01 o
  -6   4   2    46369.83    46145.59    363.97 o
  -4   4   2     8528.34     8494.92    118.14 o
  -2   4   2    28036.52    27770.66    216.86 o
   0   4   2    49745.13    50766.95    337.99 o
   2   4   2     7517.09     6309.32     79.62 o
   4   4   2    43539.20    42996.89    310.21 o
   6   4   2   109332.01   115162.84    789.58 o
   8   4   2     5354.51     5045.37     54.36 o
  10   4   2    22322.08    22241.17    154.48 o
  12   4   2    13508.59    13434.90    139.45 o
  14   4   2    11998.70    12194.60    109.00 o
  16   4   2    14521.10    14592.09    118.47 o
  18   4   2     8556.09     8865.32     96.79 o
  20   4   2    41573.43    41692.71    716.27 o
  22   4   2      805.25      864.21    381.77 o
  24   4   2    11378.30    11697.42    348.86 o
  26   4   2     1098.05      937.28    317.07 o
 -27   5   2     2320.97     2525.99    183.50 o
 -25   5   2     7604.91     7410.37    279.71 o
 -23   5   2     5005.11     5505.70    236.20 o
 -21   5   2     5341.26     3905.83    215.57 o
 -19   5   2    11301.35    11627.14    326.00 o
 -17   5   2     3951.35     3876.27    295.60 o
 -15   5   2     9260.85     8810.02    360.30 o
 -13   5   2     4174.79     4359.15    121.66 o
 -11   5   2    10503.55    10412.51    182.61 o
  -9   5   2    17959.49    19080.85    239.41 o
  -7   5   2     7202.56     6900.47     71.00 o
  -5   5   2     3043.32     2840.35     49.68 o
  -3   5   2    35018.98    35695.92    208.60 o
  -1   5   2       60.79      117.51     29.50 o
   1   5   2    38309.18    39036.62    217.72 o
   3   5   2      600.95      637.61     29.47 o
   5   5   2    31529.76    32319.04    230.45 o
   7   5   2     1940.14     1956.56     42.51 o
   9   5   2    20214.73    20564.10    288.67 o
  11   5   2     3870.81     3920.28    130.01 o
  13   5   2    16632.46    17400.84    390.14 o
  15   5   2        2.84       38.20     83.94 o
  17   5   2    14821.42    14870.94    358.07 o
  19   5   2     1345.66      914.13    127.16 o
  21   5   2     3916.19     4222.91    221.14 o
  23   5   2     3005.62     2887.40    192.98 o
  25   5   2     6223.85     5547.81    266.88 o
 -26   6   2      253.50      172.62    183.50 o
 -24   6   2        0.44       24.26     82.82 o
 -22   6   2      598.30      487.74    184.61 o
 -20   6   2       11.13       61.63    105.41 o
 -18   6   2      602.14      549.65    299.23 o
 -16   6   2     1525.78     1473.54    123.82 o
 -14   6   2      547.20      645.30    288.07 o
 -12   6   2      113.46       85.30     36.95 o
 -10   6   2     1448.03     1393.68    105.81 o
  -8   6   2     1535.83     1522.33     34.51 o
  -6   6   2      502.42      507.90     38.30 o
  -4   6   2       20.39       70.75     39.00 o
  -2   6   2        4.58       31.85     26.33 o
   0   6   2      763.85      788.82     44.34 o
   2   6   2      613.02      641.20     43.00 o
   4   6   2      449.94      468.84     60.33 o
   6   6   2      588.89      588.18     29.69 o
   8   6   2     5670.89     5485.29    105.68 o
  10   6   2     3187.76     3353.95    167.88 o
  12   6   2     4526.50     3947.38    197.72 o
  14   6   2      229.81      203.30     96.77 o
  16   6   2        2.49       39.60     80.31 o
  18   6   2      241.16      182.94     74.46 o
  20   6   2        7.03       71.95     90.07 o
  22   6   2       54.54       51.87     97.33 o
 -23   7   2     1958.28     2250.75    180.99 o
 -21   7   2      333.84      403.52    135.25 o
 -19   7   2     6495.86     6627.03    270.78 o
 -17   7   2     1660.70     1711.69    158.68 o
 -15   7   2     9087.03     9106.45    289.19 o
 -13   7   2     2061.85     1896.86    181.82 o
 -11   7   2    10078.54    10036.76    341.89 o
  -9   7   2     1333.01     1458.20    114.89 o
  -7   7   2    13949.66    13897.47    109.13 o
  -5   7   2      361.32      357.23     43.49 o
  -3   7   2    19479.19    19351.59    170.67 o
  -1   7   2     4065.39     3931.36     70.82 o
   1   7   2    13809.95    14009.01    137.76 o
   3   7   2      424.02      475.04     59.81 o
   5   7   2     8766.60     8961.92     90.77 o
   7   7   2        4.25       35.02     12.17 o
   9   7   2     4500.40     4583.48    201.90 o
  11   7   2     1606.29     1650.90    154.77 o
  13   7   2     5580.06     5781.22    243.73 o
  15   7   2     1229.04     1178.50    314.28 o
  17   7   2     6615.77     6603.33    277.20 o
  19   7   2      461.15      394.60    283.89 o
 -18   8   2     9122.96     9549.85    390.97 o
 -16   8   2      804.64      829.08    151.15 o
 -14   8   2    20290.61    19849.58    417.47 o
 -12   8   2     1592.78     1595.41    142.50 o
 -10   8   2    12675.71    13013.40    308.43 o
  -8   8   2     4460.90     4207.03    168.99 o
  -6   8   2    18049.65    18055.22    174.70 o
  -4   8   2     6029.51     5845.21    108.56 o
  -2   8   2    14806.84    14649.81    203.08 o
   0   8   2     6371.19     6255.13    111.78 o
   2   8   2    10907.00    11063.81    130.33 o
   4   8   2     6635.29     6770.93    107.27 o
   6   8   2    10019.36     9833.22    141.36 o
   8   8   2    10598.35    10716.08    295.60 o
  10   8   2     3229.11     3340.01    192.98 o
  12   8   2     5285.62     6048.66    238.15 o
  14   8   2      530.44      520.37    334.36 o
  16   8   2    16173.28    14776.96    453.44 o
 -13   9   2     1118.93     1365.06    211.10 o
 -11   9   2     6356.73     6410.91    251.82 o
  -9   9   2     3807.61     3632.26    179.87 o
  -7   9   2    16887.80    16853.42    396.55 o
  -5   9   2     2116.72     2041.88    128.00 o
  -3   9   2    13929.83    14530.27    225.88 o
  -1   9   2      638.23      615.60     76.22 o
   1   9   2    22391.48    22769.32    257.05 o
   3   9   2      135.80       67.49     72.23 o
   5   9   2     3878.20     4593.24    200.51 o
   7   9   2      236.21      160.35    179.31 o
   9   9   2     6044.77     6151.56    244.57 o
  11   9   2      112.80       71.39     94.54 o
 -33   1   3      117.81      106.20     36.63 o
 -31   1   3     4494.43     4585.56    152.04 o
 -29   1   3      143.65       89.73     32.95 o
 -27   1   3     6592.02     6466.80    141.74 o
 -25   1   3       83.81       81.29     21.13 o
 -23   1   3     5180.27     5193.69     91.60 o
 -21   1   3     4801.00     4802.73     85.23 o
 -19   1   3    20113.76    20492.72    167.76 o
 -17   1   3    13202.27    13641.07    129.90 o
 -15   1   3    19713.51    19615.91    176.71 o
 -13   1   3    11852.36    11524.76    142.46 o
 -11   1   3    32319.84    32221.89    215.30 o
  -9   1   3    14810.27    14852.41    113.25 o
  -7   1   3     1763.12     1401.99     44.00 o
  -5   1   3      157.70      163.75     30.09 o
  -3   1   3    43239.03    42743.62    370.33 o
   1   1   3    22801.12    21730.53    121.26 o
   3   1   3    30196.43    29749.24    165.44 o
   5   1   3     8807.13     8828.84    131.26 o
   7   1   3    11995.41    11883.40    110.07 o
   9   1   3    15632.00    16037.37    138.52 o
  11   1   3    27264.78    28631.49    222.05 o
  13   1   3     4256.47     4222.67     74.44 o
  15   1   3    15321.16    14954.02    145.13 o
  17   1   3     1183.55     1298.47     95.80 o
  19   1   3     8469.89     8395.20    136.05 o
  21   1   3      257.13      245.52     70.30 o
  23   1   3    11499.43    11326.43    292.39 o
  25   1   3        2.94       13.36     30.41 o
  27   1   3     2159.65     2264.67    110.72 o
 -32   2   3     4078.47     4082.91    205.80 o
 -30   2   3     5299.92     4954.87    173.95 o
 -28   2   3     5735.26     5983.55    143.96 o
 -26   2   3     2016.56     1773.13    112.22 o
 -24   2   3    19490.21    19885.87    206.28 o
 -22   2   3     3702.63     3556.21     87.02 o
 -20   2   3    24017.16    23859.42    219.37 o
 -18   2   3     5394.22     5202.41     78.53 o
 -16   2   3    43552.99    43309.06    276.22 o
 -14   2   3     3402.19     3551.47     59.63 o
 -12   2   3    81941.01    82532.28    646.55 o
 -10   2   3      535.42      590.99     26.67 o
  -8   2   3    34107.41    31963.39    148.34 o
  -6   2   3      182.67      210.14     27.43 o
  -4   2   3    38424.28    37052.66    241.03 o
  -2   2   3     1612.08     1681.08     33.86 o
   0   2   3    11688.60    10196.08     77.65 o
   2   2   3     1770.66     1796.94     37.87 o
   4   2   3    88474.67    89019.52    508.69 o
   6   2   3     5332.31     5169.59     84.33 o
   8   2   3    80572.19    79568.04    477.97 o
  10   2   3     7323.09     7319.60     94.76 o
  12   2   3    37700.57    38305.76    279.49 o
  14   2   3    11471.11    11593.94    120.93 o
  16   2   3    14184.50    14541.27    147.89 o
  18   2   3     3691.01     3753.67    104.53 o
  20   2   3    19332.52    19613.53    202.84 o
  22   2   3     7057.04     6900.15    156.29 o
  24   2   3    14237.24    14522.40    574.61 o
  26   2   3     6351.09     6758.24    195.26 o
  28   2   3     7426.64     7280.98    379.26 o
 -31   3   3     9030.30     8817.54    306.20 o
 -29   3   3     5725.51     5086.56    327.67 o
 -27   3   3     1082.48      921.12     71.97 o
 -25   3   3       46.39       48.01     21.11 o
 -23   3   3     8050.85     8398.15    108.06 o
 -21   3   3     2061.53     1958.35     63.27 o
 -19   3   3    10354.21    10304.20    166.96 o
 -17   3   3     6768.11     6456.56     79.16 o
 -15   3   3    30702.11    30642.74    403.24 o
 -13   3   3    10343.02    10735.14     97.23 o
 -11   3   3    35538.92    35775.89    215.14 o
  -9   3   3    12862.57    13141.88    154.65 o
  -7   3   3    17367.92    16651.26    124.26 o
  -5   3   3    14183.74    13471.80    109.06 o
  -3   3   3    14627.63    14009.33    109.52 o
  -1   3   3     4262.11     3300.48     50.27 o
   1   3   3    61617.86    67348.01    352.06 o
   3   3   3    71465.92    75717.82    586.75 o
   5   3   3     5558.43     5186.54     65.79 o
   7   3   3    19175.06    19232.57    149.55 o
   9   3   3     1746.08     1830.52     46.53 o
  11   3   3    13417.08    13672.86    137.46 o
  13   3   3      357.41      391.31     68.33 o
  15   3   3     4833.91     4785.78    122.05 o
  17   3   3     7896.10     8011.70    117.27 o
  19   3   3     4564.23     4795.80     91.80 o
  21   3   3     2123.91     2100.64     94.08 o
  23   3   3     5738.26     5777.85    174.01 o
  25   3   3      380.73      312.05    116.01 o
  27   3   3     5678.20     5312.45    251.26 o
 -30   4   3       12.73       40.16     80.31 o
 -28   4   3      107.52      -14.22     76.69 o
 -26   4   3      251.55      196.88    113.50 o
 -24   4   3      502.52      458.57     65.83 o
 -22   4   3      141.18      140.10     35.53 o
 -20   4   3       37.34       28.66     11.07 o
 -18   4   3      404.84      471.01    119.91 o
 -16   4   3      110.79      146.46     41.41 o
 -14   4   3      996.81      896.92     76.15 o
 -12   4   3     1023.41      965.66     59.99 o
 -10   4   3        0.35       21.50      9.64 o
  -8   4   3     2616.28     2718.95     39.61 o
  -6   4   3     1587.60     1617.86     37.26 o
  -4   4   3      346.95      379.71     37.57 o
  -2   4   3      734.32      778.26     32.35 o
   0   4   3     3477.73     3497.86     65.49 o
   2   4   3      527.94      648.14     29.53 o
   4   4   3    11535.76    13119.48    149.90 o
   6   4   3      808.92      812.86     38.88 o
   8   4   3       33.39       63.11     18.10 o
  10   4   3      292.05      292.48     41.40 o
  12   4   3     1235.94     1251.35     46.09 o
  14   4   3     1805.68     1796.95     84.35 o
  16   4   3      136.04      125.28     35.85 o
  18   4   3       19.16       37.32     37.65 o
  20   4   3     1535.42     1438.71    160.49 o
  22   4   3      141.46      109.87     85.33 o
  24   4   3       46.71       46.85     75.02 o
  26   4   3       41.19       27.33     71.39 o
 -29   5   3       28.90      131.07    115.45 o
 -27   5   3     5496.29     5667.72    278.87 o
 -25   5   3      191.83      162.86     67.77 o
 -23   5   3     9286.52     8997.97    302.57 o
 -21   5   3      520.57      620.76    285.84 o
 -19   5   3     6159.30     6226.85    232.58 o
 -17   5   3     2719.44     2749.36    160.07 o
 -13   5   3     2279.76     2254.21    132.42 o
 -11   5   3    14032.73    14584.28    219.60 o
  -9   5   3     2217.55     2039.04     40.10 o
  -7   5   3     8326.64     8185.67     82.59 o
  -5   5   3    14092.50    14086.21    119.89 o
  -3   5   3     7743.42     7613.01    109.07 o
  -1   5   3    19025.18    19297.68    175.76 o
   1   5   3     2562.85     2597.21     73.12 o
   3   5   3    22407.47    22983.81    251.98 o
   5   5   3     3711.91     3853.60     67.66 o
   7   5   3    13613.70    13401.89    149.97 o
   9   5   3     3609.72     3567.48     54.48 o
  11   5   3     9992.17     9923.36     78.37 o
  13   5   3      759.78      729.89     26.69 o
  15   5   3    12066.29    11937.77     66.60 o
  17   5   3      662.54      682.95    239.55 o
  19   5   3     8502.24     8622.62    299.78 o
  21   5   3      157.22      129.12    129.12 o
  23   5   3     9616.94     9653.87    345.80 o
 -26   6   3     1593.48     1404.66    312.89 o
 -24   6   3    11320.87    11594.79    349.98 o
 -22   6   3     3310.98     3313.24    198.28 o
 -20   6   3    10618.78    10690.15    326.83 o
 -18   6   3      548.95      675.98    111.27 o
 -16   6   3    23521.83    23745.38    440.33 o
 -14   6   3     1779.24     1830.77    146.68 o
 -12   6   3    29317.41    30227.12    489.69 o
 -10   6   3     3446.42     3530.35     43.30 o
  -8   6   3    54190.99    55257.14    227.75 o
  -6   6   3      261.18      272.07     37.39 o
  -4   6   3    59771.79    60986.45    365.52 o
  -2   6   3       13.21       49.80     16.94 o
   0   6   3    45157.23    46044.61    302.12 o
   2   6   3     1510.82     1596.59     44.04 o
   4   6   3    29494.43    30246.12    192.21 o
   6   6   3     7432.45     7504.94     83.87 o
   8   6   3    52557.96    52788.32    261.08 o
  10   6   3       17.79      135.53     95.65 o
  12   6   3     8959.58     9876.96    293.93 o
  14   6   3     1705.15     2137.53    277.75 o
  16   6   3    12350.92    12058.27    483.00 o
  18   6   3     4082.57     3879.62    217.24 o
  20   6   3     3472.67     3444.86    209.43 o
  22   6   3     3303.03     3287.02    212.50 o
 -23   7   3     3768.36     3978.34    219.47 o
 -21   7   3       42.46       92.86     73.06 o
 -19   7   3    18058.29    17475.85    446.75 o
 -17   7   3     2534.43     2252.14    166.21 o
 -15   7   3    10106.30    10547.37    361.69 o
 -13   7   3     7169.48     7105.29    283.61 o
 -11   7   3     6716.63     6564.84    223.09 o
  -9   7   3    18160.64    18310.83    265.80 o
  -7   7   3       81.56       84.15     19.79 o
  -5   7   3      378.61      381.99     46.61 o
  -3   7   3    10185.21    10204.97    147.91 o
  -1   7   3     6563.69     6548.46    100.90 o
   1   7   3     8673.93     8845.73    147.28 o
   3   7   3     9406.02     9601.41    151.99 o
   5   7   3     5400.32     5341.84     97.56 o
   7   7   3    12359.46    12098.27    186.65 o
   9   7   3     2477.15     2401.34    193.26 o
  11   7   3    25146.04    24535.41    495.83 o
  13   7   3       90.39      151.70    109.87 o
  15   7   3     6388.12     6770.09    272.18 o
  17   7   3      522.04      471.85    354.16 o
  19   7   3     3669.57     3759.71    223.09 o
 -20   8   3     1210.37     1073.36    124.65 o
 -18   8   3      211.53      184.05    119.36 o
 -16   8   3      137.52      115.17     64.70 o
 -14   8   3       20.48       41.55     71.67 o
 -12   8   3        3.22       44.06     73.06 o
 -10   8   3       27.26       62.75     73.90 o
  -8   8   3     4721.40     4409.91    127.86 o
  -6   8   3        5.99        8.82     12.81 o
  -4   8   3      380.33      332.71     42.93 o
  -2   8   3      138.17      118.38     29.41 o
   0   8   3       45.26       53.76     20.45 o
   2   8   3       25.88       29.12     11.37 o
   4   8   3      191.70      232.47     67.60 o
   6   8   3      173.07      155.50     57.48 o
   8   8   3       45.33       81.99    102.07 o
  10   8   3     3094.76     2684.39    175.13 o
  12   8   3     1962.64     1815.43    152.82 o
  14   8   3     1493.74      866.17    282.21 o
 -13   9   3     2670.62     2655.94    167.04 o
 -11   9   3     5485.11     5155.72    215.29 o
  -9   9   3      882.76      944.25    208.04 o
  -7   9   3     2361.91     2466.31    177.08 o
  -5   9   3     2534.27     2516.51    147.52 o
  -3   9   3      840.26      933.06     61.19 o
  -1   9   3     7023.20     7091.49    212.22 o
   1   9   3     1929.23     1745.13     76.79 o
   3   9   3     5937.52     5977.55    220.31 o
   5   9   3     8440.84     8478.44    360.02 o
   7   9   3     3228.46     3200.30    350.54 o
   9   9   3     1789.24     1875.95    170.39 o
 -32   0   4     9055.50     8788.82    317.91 o
 -30   0   4     2941.22     2836.09    196.60 o
 -28   0   4    11232.84    10711.34    285.28 o
 -26   0   4     6651.32     6301.07    147.78 o
 -24   0   4     2250.74     2175.81     99.09 o
 -22   0   4    33116.38    32899.54    529.57 o
 -20   0   4    14412.23    14291.10    210.59 o
 -18   0   4    18876.46    18785.40    223.30 o
 -16   0   4     9198.83     9112.40    153.22 o
 -14   0   4    26471.90    26167.03    263.79 o
 -12   0   4    19115.74    18712.63    199.46 o
 -10   0   4    30691.73    29419.04    224.40 o
  -4   0   4     4171.02     4914.33    103.86 o
   0   0   4      116.24      156.25     40.33 o
   2   0   4    33111.64    30957.43    242.32 o
   4   0   4     1404.64     1555.17     61.51 o
   6   0   4    32407.40    29889.50    285.59 o
   8   0   4     5802.68     6351.94    119.43 o
  10   0   4    57181.20    55968.63    491.31 o
  12   0   4     8233.85     8370.47    180.92 o
  14   0   4    32244.39    31983.81    444.80 o
  16   0   4      773.70      855.66    125.76 o
  18   0   4    16269.96    15956.37    249.54 o
  20   0   4     3596.55     3117.71    109.23 o
  22   0   4     3182.92     3567.29    216.68 o
  24   0   4       36.40       73.62     95.93 o
  26   0   4    13530.53    13267.17    430.85 o
  28   0   4       25.55       29.84     63.58 o
 -33   1   4     4364.38     4009.98    160.31 o
 -31   1   4      319.46      216.90     96.75 o
 -29   1   4     8626.87     8015.70    486.49 o
 -27   1   4     1256.54     1108.71    101.73 o
 -25   1   4    12584.75    12171.75    217.51 o
 -23   1   4        0.80       27.02     16.19 o
 -21   1   4    11373.70    11513.26    129.84 o
 -19   1   4       27.92       45.57     16.90 o
 -17   1   4    23216.31    23107.66    186.40 o
 -15   1   4     1195.78     1169.20     51.71 o
 -13   1   4    40697.58    40447.37    248.90 o
 -11   1   4     6519.16     6449.29     71.89 o
  -9   1   4    12946.56    11780.10     94.89 o
  -7   1   4      972.77     1011.81     31.25 o
  -5   1   4     1837.34     1429.05     51.96 o
  -3   1   4     1629.08     1874.20     42.30 o
  -1   1   4    10683.02     9618.23     82.35 o
   1   1   4    12489.43    12812.33    183.22 o
   3   1   4    12431.67    11726.74    186.71 o
   5   1   4    34568.73    35987.47    244.93 o
   7   1   4    14158.59    13527.60    135.65 o
   9   1   4    14875.93    14828.91    139.29 o
  11   1   4    20642.09    21332.24    182.16 o
  13   1   4    12939.41    12940.92    138.92 o
  15   1   4     8257.97     8181.21    115.07 o
  17   1   4     7970.57     7974.60    123.26 o
  19   1   4     6863.89     6548.66    133.89 o
  21   1   4     7222.52     7165.13    149.90 o
  23   1   4     1699.89     1758.27    116.02 o
  25   1   4     6244.01     6404.94    174.21 o
  27   1   4      859.73      740.45    217.70 o
 -30   2   4      339.42      269.85     68.35 o
 -28   2   4      652.12      483.48    184.97 o
 -26   2   4     1982.70     2026.06     73.98 o
 -24   2   4      110.23      109.10     34.19 o
 -22   2   4       13.57       39.22     21.10 o
 -20   2   4       44.92       59.17     22.81 o
 -18   2   4     1213.48     1197.03     57.12 o
 -16   2   4      268.31      319.54     37.29 o
 -14   2   4     2528.19     2581.60     46.94 o
 -12   2   4       31.13       53.63     14.57 o
 -10   2   4      294.36      326.59     21.46 o
  -8   2   4      182.78      189.89     26.98 o
  -6   2   4     3859.52     3951.34     53.79 o
  -4   2   4     2125.01     2279.11     42.43 o
  -2   2   4     3183.22     3036.22     49.53 o
   0   2   4     1218.32     1417.26     35.90 o
   2   2   4     1968.84     2164.20     44.24 o
   4   2   4      421.36      470.48     39.12 o
   6   2   4      524.34      667.49     60.95 o
   8   2   4      259.26      341.67     40.48 o
  10   2   4      254.49      285.98     49.28 o
  12   2   4     1244.55     1328.01     58.79 o
  14   2   4       52.46       94.78     21.17 o
  16   2   4       54.03       91.24     26.40 o
  18   2   4     1205.70     1150.54     61.81 o
  20   2   4       58.93       55.20     28.77 o
  22   2   4      597.00      704.64     67.56 o
  24   2   4       28.99       28.49     46.78 o
  26   2   4      119.40       74.45     68.55 o
 -31   3   4       48.85       28.72     37.09 o
 -29   3   4     8477.36     8364.10    287.23 o
 -27   3   4     1383.44     1272.44     93.22 o
 -25   3   4     1169.84     1165.42     92.08 o
 -23   3   4      535.35      492.56     45.37 o
 -21   3   4     6993.75     6925.87     95.47 o
 -19   3   4        6.37       26.04     12.22 o
 -17   3   4    28035.88    28280.14    313.76 o
 -15   3   4     1542.24     1643.60     39.60 o
 -13   3   4    48787.23    49751.34    346.00 o
 -11   3   4      162.91      184.29     30.92 o
  -9   3   4    26982.83    26260.67    210.03 o
  -7   3   4     2358.26     2341.78     46.88 o
  -5   3   4    29067.64    28845.22    221.94 o
  -3   3   4     4397.44     4233.38     68.76 o
  -1   3   4    46917.27    46881.94    272.26 o
   1   3   4     4690.51     4896.41     70.02 o
   3   3   4    66619.51    70911.22    895.18 o
   5   3   4     6088.61     6279.87     80.95 o
   7   3   4    21175.67    20929.75    160.93 o
   9   3   4     6601.00     6657.68    101.86 o
  11   3   4     2671.30     2620.08     59.85 o
  13   3   4     2302.40     2322.24     58.89 o
  15   3   4     2372.66     2412.39     81.47 o
  17   3   4     5944.01     6130.54    115.17 o
  19   3   4     5969.48     6216.82    146.97 o
  21   3   4     4144.98     4395.29    229.93 o
  23   3   4     3040.78     3133.34    114.87 o
  25   3   4     4151.44     4530.50    242.62 o
 -30   4   4      608.57      240.66    199.67 o
 -28   4   4    20707.93    21183.13    677.65 o
 -26   4   4     7228.77     7634.03    286.40 o
 -24   4   4     7651.63     7865.75    190.88 o
 -22   4   4    11954.48    11781.08    298.94 o
 -20   4   4    10001.04    10194.49    104.58 o
 -18   4   4    20396.49    20277.33    131.15 o
 -16   4   4     3867.72     3446.78     46.94 o
 -14   4   4    15302.22    15110.13    116.12 o
 -12   4   4    28259.17    28940.58    176.34 o
 -10   4   4    25304.66    25634.93    157.90 o
  -8   4   4    15840.67    15609.89    127.37 o
  -6   4   4    43906.31    44151.47    264.38 o
  -4   4   4     3374.17     3182.45     56.83 o
  -2   4   4    76903.73    78869.72    560.18 o
   0   4   4     3409.18     3131.16     66.15 o
   2   4   4    21241.40    18863.79    148.04 o
   4   4   4     5642.63     6054.25     73.63 o
   6   4   4    31295.50    31825.39    233.62 o
   8   4   4     2412.09     2584.39     78.05 o
  10   4   4    32290.99    32719.21    225.80 o
  12   4   4     5356.16     5356.75     91.62 o
  14   4   4    54532.84    55753.38    299.54 o
  16   4   4     9736.85     9663.12    118.15 o
  18   4   4    15796.19    16527.51    332.84 o
  20   4   4      647.04      633.06     69.11 o
  22   4   4    11704.04    12498.05    368.11 o
  24   4   4      376.76      312.61    264.37 o
 -29   5   4     4574.50     4360.67    359.18 o
 -27   5   4      354.40      317.91    109.32 o
 -25   5   4     5781.85     6100.81    261.58 o
 -23   5   4       26.18       82.55     45.73 o
 -21   5   4     5602.70     5787.92    238.71 o
 -19   5   4     1412.41     1455.69    201.62 o
 -17   5   4    17011.19    16895.25    461.81 o
 -15   5   4      403.90      481.88    167.60 o
 -13   5   4    19571.95    19195.57    718.37 o
 -11   5   4      667.48      738.34     33.89 o
  -9   5   4    24636.87    24831.40    182.51 o
  -7   5   4     1390.05     1353.85     47.42 o
  -5   5   4    18300.59    18453.23    145.47 o
  -3   5   4     9708.25    10090.34    104.39 o
  -1   5   4    26663.63    26887.10    193.40 o
   1   5   4     3664.32     3468.82     84.57 o
   3   5   4    16266.28    16185.93    154.80 o
   5   5   4     2709.78     2823.13     71.43 o
   7   5   4    10971.63    11077.49    115.13 o
   9   5   4      810.35      887.77     44.40 o
  11   5   4     1466.42     1322.58     48.24 o
  13   5   4    11559.76    11789.18    207.71 o
  15   5   4     6709.64     6648.80     74.88 o
  17   5   4    11540.06    11521.17    356.12 o
  19   5   4     5606.36     5579.32    253.49 o
  21   5   4     5070.42     5936.27    267.71 o
  23   5   4      555.12      428.90    396.27 o
 -26   6   4       11.83        8.64     71.95 o
 -24   6   4      508.39      469.34    307.59 o
 -22   6   4       40.43       61.07    125.77 o
 -20   6   4      574.32      525.95    204.97 o
 -18   6   4     1026.94     1062.49    299.78 o
 -16   6   4      229.41      296.72    103.74 o
 -14   6   4      202.00      248.75     71.39 o
 -12   6   4       58.84       76.25     32.55 o
 -10   6   4      611.54      592.16     32.08 o
  -8   6   4     1188.87     1270.11     45.15 o
  -6   6   4    15095.53    15493.45    150.14 o
  -4   6   4      823.63      833.10     50.52 o
  -2   6   4      294.60      349.43     66.91 o
   0   6   4      401.65      458.07     51.83 o
   2   6   4       75.26      115.04     22.48 o
   4   6   4      346.52      376.91     39.86 o
   6   6   4     1168.46     1014.10     57.80 o
   8   6   4      815.82      776.21     33.01 o
  10   6   4      799.90      777.72     42.84 o
  12   6   4     1561.96     1562.55     50.10 o
  14   6   4      161.67      230.35     94.54 o
  16   6   4       46.51       76.13     61.35 o
  18   6   4      413.85      308.71    180.15 o
  20   6   4       39.08       62.75    118.52 o
 -23   7   4     1446.21     1122.17    133.02 o
 -21   7   4     5131.90     5128.67    241.78 o
 -19   7   4       59.85      140.55     82.82 o
 -17   7   4     8523.51     8574.09    313.17 o
 -15   7   4        0.62       86.73     96.49 o
 -13   7   4    10646.46    10765.16    369.78 o
 -11   7   4        4.04       27.85      8.11 o
  -9   7   4    16501.89    16772.11    146.96 o
  -7   7   4      490.22      468.55     63.21 o
  -5   7   4     7286.81     7053.62     94.95 o
  -3   7   4     1644.91     1681.74     55.31 o
  -1   7   4     8555.34     8553.58    105.22 o
   1   7   4     2008.18     2007.30     57.99 o
   3   7   4     6836.52     6820.86     90.74 o
   5   7   4    11514.15    11387.58    124.59 o
   7   7   4    26591.35    26452.21    382.60 o
   9   7   4     1082.36     1092.60     34.18 o
  11   7   4     6443.15     6459.15    250.42 o
  13   7   4      521.16      450.09    281.38 o
  15   7   4     3484.59     3406.94    274.41 o
  17   7   4     1271.09     1336.34    142.22 o
 -20   8   4     8811.68     8432.15    300.90 o
 -18   8   4     3810.67     4169.08    212.78 o
 -16   8   4     7306.16     6899.76    424.72 o
 -14   8   4     9017.68     8938.57    282.21 o
 -12   8   4     9731.43     9139.08    273.29 o
 -10   8   4     5322.96     5570.96    207.76 o
  -8   8   4     8509.90     8201.68    132.48 o
  -6   8   4    13964.51    13255.03    397.90 o
  -4   8   4     1838.98     1836.09     68.71 o
  -2   8   4    12063.75    11917.33    138.69 o
   0   8   4     1489.67     1378.49     48.84 o
   2   8   4    17251.35    17139.27    213.85 o
   4   8   4       68.04      102.25     37.79 o
   6   8   4    29094.82    29290.39    792.54 o
   8   8   4      701.43      663.43    305.08 o
  10   8   4    24386.47    23830.15    619.65 o
  12   8   4     2864.18     2532.40    180.99 o
  14   8   4     9179.86     9067.69    522.88 o
 -13   9   4    11212.67    10511.67    309.27 o
 -11   9   4      118.36       74.18     72.78 o
  -9   9   4    11901.84    12070.27    407.43 o
  -7   9   4      367.21      365.60    187.68 o
  -5   9   4    14316.96    14257.43    302.85 o
  -3   9   4      792.31      847.95     57.91 o
  -1   9   4     4294.22     4315.58    114.67 o
   1   9   4     9810.08     9451.69    291.98 o
   3   9   4    13830.02    14069.47    515.63 o
   5   9   4     1528.64     1556.37    131.63 o
   7   9   4     5092.30     5399.17    240.11 o
 -33   1   5     2149.54     1988.33     95.53 o
 -31   1   5     2266.27     2352.50    111.66 o
 -29   1   5     2446.63     2249.11    132.96 o
 -27   1   5     7873.06     7631.24    161.63 o
 -25   1   5    16629.61    16513.06    236.33 o
 -23   1   5     5923.62     5769.34    101.36 o
 -21   1   5       33.65       65.78     21.12 o
 -19   1   5    20124.11    20633.38    168.78 o
 -17   1   5     3188.16     3364.38     78.68 o
 -15   1   5    24939.53    24812.11    201.34 o
 -13   1   5      710.59      563.02     29.09 o
 -11   1   5    84878.22    88233.21   1083.74 o
  -9   1   5     4428.31     4527.61     60.37 o
  -7   1   5    11499.27    10133.22     90.84 o
  -5   1   5     1349.43     1371.22     35.42 o
  -3   1   5    55625.20    55614.41    333.99 o
  -1   1   5      698.73      693.51     41.62 o
   1   1   5    28214.65    27372.21    209.67 o
   3   1   5        4.22       46.35     26.61 o
   5   1   5    56846.00    60101.24    432.22 o
   7   1   5      447.98      573.65     49.43 o
   9   1   5    22529.81    21726.95    184.68 o
  11   1   5      537.06      639.83     57.17 o
  13   1   5    14822.66    14417.56    156.87 o
  15   1   5      679.48      658.19     80.07 o
  17   1   5     5730.29     5466.25    124.57 o
  19   1   5     5820.97     5673.86    181.68 o
  21   1   5     9155.93     9165.69    206.45 o
  23   1   5     1249.26     1284.33    215.59 o
  25   1   5     2109.18     2385.44    150.87 o
 -32   2   5      403.83      220.61    109.40 o
 -30   2   5    20982.86    20532.54    585.21 o
 -28   2   5     2770.46     2498.90     79.32 o
 -26   2   5    16070.06    16096.22    333.10 o
 -24   2   5       19.81       38.45     16.80 o
 -22   2   5    20851.61    20806.60    337.40 o
 -20   2   5     7495.82     7366.93    101.55 o
 -18   2   5    55127.95    55892.77    318.88 o
 -16   2   5    10803.98    10831.96    172.56 o
 -14   2   5    25087.55    24665.38    186.97 o
 -12   2   5    25617.60    25592.60    446.47 o
 -10   2   5    40664.24    39971.52    278.60 o
  -8   2   5    23163.09    22970.49    164.02 o
  -6   2   5    38754.55    37823.34    291.46 o
  -4   2   5     5729.40     5452.14     66.86 o
  -2   2   5    36389.53    34841.95    235.72 o
   0   2   5    75865.66    78467.98    602.19 o
   2   2   5    57981.97    58884.06    336.29 o
   4   2   5    45650.07    46648.89    296.96 o
   6   2   5    14642.11    14696.31    142.02 o
   8   2   5    34484.26    35420.80    299.59 o
  10   2   5     6362.41     6445.44     96.44 o
  12   2   5    37291.21    38066.08    296.73 o
  14   2   5     8105.56     8035.60    115.44 o
  16   2   5    20692.03    20993.13    242.94 o
  18   2   5     1023.46      890.06    123.65 o
  20   2   5    18609.75    18673.27    329.08 o
  22   2   5      945.82      791.82     76.60 o
  24   2   5    13399.24    13780.30    283.13 o
  26   2   5      385.26      247.56     61.31 o
 -31   3   5     5591.64     5437.10    247.64 o
 -29   3   5     3131.39     3133.37    189.63 o
 -27   3   5     1568.60     1529.31    125.35 o
 -25   3   5     2293.33     2182.96     82.93 o
 -23   3   5     6938.49     6704.03    129.79 o
 -21   3   5     5432.49     5427.19     94.23 o
 -19   3   5     5204.76     4807.21     77.98 o
 -17   3   5     5101.53     5406.12     77.97 o
 -15   3   5    90453.34    95496.67    512.96 o
 -13   3   5      740.81      749.40     54.24 o
 -11   3   5    36769.50    36303.53    236.46 o
  -9   3   5     1302.82     1243.73     43.19 o
  -7   3   5    51563.04    51048.69    308.96 o
  -5   3   5     7187.73     7720.35    189.51 o
  -3   3   5    58042.84    57377.11    348.11 o
  -1   3   5     1451.36     1615.95     47.07 o
   1   3   5    66144.73    69680.93    308.08 o
   3   3   5       14.53       37.77     22.70 o
   5   3   5    32924.91    33294.05    237.74 o
   7   3   5     1353.38     1448.27     54.00 o
   9   3   5    24436.09    24792.25    367.27 o
  11   3   5     5586.28     5640.89    117.80 o
  13   3   5     2914.37     3017.21     81.25 o
  15   3   5      372.81      420.62     95.47 o
  17   3   5    21076.46    21210.08    244.15 o
  19   3   5     1277.84     1236.44     81.59 o
  21   3   5     9646.28     9852.28    228.08 o
  23   3   5     1707.61     1636.81    104.70 o
  25   3   5     4030.56     4355.09    245.96 o
 -30   4   5       13.49       45.46     88.12 o
 -28   4   5      426.70      350.26    232.58 o
 -26   4   5     1450.65     1319.33    393.48 o
 -24   4   5       38.12       46.85     23.30 o
 -22   4   5      182.67      164.09     45.10 o
 -20   4   5       70.35      100.72     24.20 o
 -18   4   5     1205.60     1252.06     46.07 o
 -16   4   5     2645.12     2722.61     48.95 o
 -14   4   5       14.26       43.64     17.11 o
 -12   4   5      846.51      917.11     41.23 o
 -10   4   5        2.43       20.51     16.62 o
  -8   4   5      968.34      984.65     42.30 o
  -6   4   5     6103.54     6308.00     78.68 o
  -4   4   5     8537.35     8814.30    104.98 o
  -2   4   5     1863.80     2012.83     57.56 o
   0   4   5     1258.63     1355.60     43.19 o
   2   4   5     1287.91     1402.45     45.87 o
   4   4   5       40.49       61.77     22.72 o
   6   4   5      391.17      413.29     62.96 o
   8   4   5        4.61       18.88     19.69 o
  10   4   5      142.54      181.71     42.58 o
  12   4   5      457.61      455.01     51.82 o
  14   4   5     1111.80     1088.18     57.27 o
  16   4   5     5952.43     5744.66    100.49 o
  18   4   5      607.33      535.94     56.47 o
  20   4   5      266.62      235.92    117.12 o
  22   4   5       18.09       34.02    129.39 o
  24   4   5       89.00      124.65    115.45 o
 -29   5   5     2235.30     2194.14    170.39 o
 -27   5   5     3495.38     3609.12    269.11 o
 -25   5   5     3419.70     3421.44    329.62 o
 -23   5   5     4112.23     4282.03    211.10 o
 -21   5   5     5119.12     4917.29    203.57 o
 -19   5   5      900.79     1006.99    332.41 o
 -17   5   5      721.08      891.82    202.46 o
 -15   5   5     8571.06     8504.36     77.55 o
 -13   5   5     5033.10     5049.59     83.81 o
 -11   5   5     9895.06     9821.51    103.55 o
  -9   5   5     4050.53     3972.50     70.55 o
  -7   5   5    13915.37    14389.01    139.15 o
  -5   5   5     3863.80     4006.53     69.44 o
  -3   5   5     6339.34     6093.87     87.05 o
  -1   5   5      558.35      671.73     68.71 o
   1   5   5     9559.73     9346.51    111.36 o
   3   5   5      696.57      752.38     98.45 o
   5   5   5    11347.05    11212.66    116.89 o
   7   5   5     1926.39     1913.49     62.30 o
   9   5   5    36118.52    36242.62    250.78 o
  11   5   5     1250.79     1251.13     49.73 o
  13   5   5     9484.81     9470.58    111.60 o
  15   5   5      387.32      406.86     43.32 o
  17   5   5     8292.26     8326.18    300.90 o
  19   5   5      896.22      948.15    326.83 o
  21   5   5     5799.87     5837.83    279.98 o
 -26   6   5     7162.92     7745.57    305.36 o
 -24   6   5      104.05      164.53    123.82 o
 -22   6   5    14585.60    15521.54    397.67 o
 -18   6   5    15861.63    16143.14    497.22 o
 -16   6   5     2572.19     2390.46    265.48 o
 -14   6   5    28206.05    28040.51    444.80 o
 -12   6   5     6386.39     6303.03     77.73 o
 -10   6   5    42340.91    42592.77    251.54 o
  -8   6   5     1955.38     1877.08     52.96 o
  -6   6   5    38908.79    39070.80    255.24 o
  -4   6   5    16583.79    17222.84    156.80 o
  -2   6   5    20666.04    20708.05    201.98 o
   0   6   5    12991.02    13136.34    213.05 o
   2   6   5    13915.28    14436.78    142.70 o
   4   6   5    13548.64    13670.67    198.52 o
   6   6   5     7775.58     7767.52    114.19 o
   8   6   5    20776.76    21411.26    163.45 o
  10   6   5    16719.32    16879.65    131.09 o
  12   6   5     8478.77     8637.44    182.80 o
  14   6   5     5688.35     5815.52    253.49 o
  16   6   5     6093.25     6268.69    273.01 o
  18   6   5     2304.55     2396.87    187.12 o
  20   6   5     5455.57     5389.41    269.67 o
 -23   7   5     5606.02     5593.82    257.12 o
 -21   7   5     2490.40     2868.16    194.37 o
 -19   7   5     7332.59     7083.54    266.88 o
 -17   7   5     1689.05     1848.62    202.46 o
 -15   7   5    11945.97    12875.64    344.12 o
 -13   7   5       44.65       62.19     60.24 o
 -11   7   5    20803.30    21394.54    342.33 o
  -9   7   5      476.00      466.71     74.62 o
  -7   7   5      325.44      301.24     45.27 o
  -5   7   5     5330.55     5183.16     96.31 o
  -3   7   5     8119.45     7916.78    133.88 o
  -1   7   5     1095.91     1034.70     52.10 o
   1   7   5    12784.96    12911.32    176.14 o
   3   7   5      549.99      683.52     62.71 o
   5   7   5    44609.39    43388.91    585.81 o
   7   7   5     1551.23     1264.26     51.56 o
   9   7   5     6675.58     7202.62    265.48 o
  11   7   5      769.60      573.35    398.50 o
  13   7   5     7223.44     7555.66    308.71 o
  15   7   5      592.07      342.73    257.95 o
  17   7   5     6624.73     7057.33    304.25 o
 -20   8   5      157.70      126.89    119.36 o
 -18   8   5       47.62       44.90     67.49 o
 -16   8   5     1101.69      903.26    221.70 o
 -14   8   5     1091.46      906.32    127.16 o
 -12   8   5       34.59       49.92     78.92 o
 -10   8   5       14.06       49.08     29.84 o
  -8   8   5       54.34       62.19     35.44 o
  -6   8   5     2334.92     1985.17     73.29 o
  -4   8   5     1186.94     1034.15     48.67 o
  -2   8   5      135.21      126.72     40.01 o
   0   8   5      365.00      238.90     78.07 o
   2   8   5       42.76       39.68     31.77 o
   4   8   5      692.72      705.54    168.16 o
   6   8   5     1062.57      998.91    118.24 o
   8   8   5       96.50      123.54     95.93 o
  10   8   5        7.59       30.95     66.93 o
  12   8   5      350.95      249.03    148.08 o
 -13   9   5      779.12      683.23    244.57 o
 -11   9   5     4284.88     4309.35    198.28 o
  -9   9   5     1166.66      947.87    102.07 o
  -7   9   5     4105.78     3893.56    172.34 o
  -5   9   5      431.76      308.22    130.74 o
  -3   9   5     4033.48     3926.04    120.52 o
  -1   9   5     1855.20     1773.79    112.52 o
   1   9   5     2305.25     2603.52    153.66 o
   3   9   5       53.23       32.91     72.23 o
   5   9   5     6082.92     6262.27    243.45 o
 -34   0   6     1290.11     1150.05    222.54 o
 -32   0   6    12232.53    11828.49    306.76 o
 -30   0   6     1634.08     1506.45    363.64 o
 -28   0   6    62116.91    61276.34    995.28 o
 -26   0   6     9462.23     9228.09    458.32 o
 -24   0   6     2380.37     2428.46    113.98 o
 -22   0   6     3447.39     3320.40     96.52 o
 -20   0   6    23590.39    23806.65    287.72 o
 -18   0   6     2192.18     2104.26     83.10 o
 -16   0   6    55432.49    55584.08    695.08 o
 -14   0   6    11438.10    12225.61    173.68 o
 -10   0   6     4942.27     4907.91    131.07 o
  -8   0   6   267498.47   278868.25   2690.80 o
  -6   0   6      943.04      980.30     52.70 o
   0   0   6    60043.29    58316.74    519.25 o
   2   0   6    75635.45    80873.06    822.24 o
   4   0   6    66813.93    65069.78    558.59 o
   6   0   6     7925.76    10067.77    174.68 o
   8   0   6    87434.85    88879.38    738.11 o
  10   0   6     2833.10     2652.38     99.36 o
  12   0   6    24804.00    26163.56    514.37 o
  14   0   6    13822.94    13988.96    221.83 o
  16   0   6     6447.30     6711.80    176.62 o
  18   0   6     3298.05     3260.53    175.69 o
  20   0   6     1624.70     1740.70    397.95 o
  22   0   6    14725.82    14958.79    368.39 o
  24   0   6     6876.30     6743.04    260.74 o
 -33   1   6      952.99      842.89    116.44 o
 -31   1   6     8616.86     8674.86    233.97 o
 -29   1   6     1420.05     1314.17    307.45 o
 -27   1   6    24721.12    25138.99    239.82 o
 -25   1   6      527.53      507.38    121.47 o
 -23   1   6    24646.55    24042.89    434.08 o
 -21   1   6       27.22       41.03     14.33 o
 -19   1   6     6764.60     6581.98    103.11 o
 -17   1   6     7404.05     7467.81     99.33 o
 -15   1   6     1056.58      858.79     33.67 o
 -13   1   6    19533.56    20011.12    179.70 o
 -11   1   6    28637.65    29172.68    208.30 o
  -9   1   6    55491.31    57698.80    329.26 o
  -7   1   6    12636.28    12955.15    126.84 o
  -5   1   6    12437.68    11316.94    103.11 o
  -3   1   6     4456.96     4215.82     70.60 o
  -1   1   6    34941.93    34071.37    234.42 o
   1   1   6     2644.27     2169.49     55.23 o
   3   1   6    69831.69    73770.13    488.65 o
   5   1   6    10495.64    10441.04    124.14 o
   7   1   6    63587.11    65777.19    397.49 o
   9   1   6     4571.43     4624.74     88.31 o
  11   1   6    20096.18    20261.44    196.03 o
  13   1   6     3640.95     3649.34     84.61 o
  15   1   6     9077.15     8936.21    153.58 o
  17   1   6     3142.80     3074.20    100.63 o
  19   1   6    11822.57    11753.25    303.60 o
  21   1   6      754.38      724.46    178.50 o
  23   1   6    16594.68    16292.64    348.53 o
  25   1   6        1.81       31.42     50.83 o
 -32   2   6     2231.31     2140.99    111.87 o
 -30   2   6      277.24      199.92     94.25 o
 -28   2   6        8.42       33.30     26.15 o
 -26   2   6       14.83       16.44     22.36 o
 -24   2   6     1915.00     1813.45     62.13 o
 -22   2   6     3945.99     4020.32    101.37 o
 -20   2   6      204.27      233.65     47.16 o
 -18   2   6     1295.32     1250.03     71.20 o
 -16   2   6      297.38      293.46     61.49 o
 -14   2   6     3164.83     3551.38     61.30 o
 -12   2   6     6379.92     6731.01     92.42 o
 -10   2   6      179.08      269.23     47.39 o
  -8   2   6      707.58      775.14     34.02 o
  -6   2   6      198.36      234.13     40.64 o
  -4   2   6       13.73       28.17     17.73 o
  -2   2   6      482.07      590.06     32.04 o
   0   2   6    12419.04    13638.46    129.38 o
   2   2   6        5.38       35.45     25.84 o
   4   2   6     2464.41     2290.83     61.61 o
   6   2   6       88.85      144.34     29.92 o
   8   2   6     1507.41     1573.63     62.05 o
  10   2   6     1348.41     1367.96     66.59 o
  12   2   6      315.14      309.22     70.07 o
  14   2   6      715.47      722.51    100.60 o
  16   2   6     4677.90     4673.51    106.17 o
  18   2   6     1578.59     1377.48    142.73 o
  20   2   6       54.50       50.40     31.85 o
  22   2   6      203.47      228.45     98.91 o
  24   2   6      244.72      211.31    177.90 o
 -31   3   6      899.59      721.43    432.25 o
 -29   3   6     1023.52      994.91     74.82 o
 -27   3   6     2738.86     2660.17    243.17 o
 -25   3   6     1947.15     1809.55     72.36 o
 -23   3   6    10848.53    11102.16    255.46 o
 -21   3   6     2562.86     2591.49     73.20 o
 -19   3   6    13387.46    13259.94    160.04 o
 -17   3   6     6984.79     6630.32     96.07 o
 -15   3   6    18550.34    18819.92    172.16 o
 -13   3   6    16225.47    16294.47    205.41 o
 -11   3   6    10988.55    10928.71    155.69 o
  -9   3   6    12629.11    12101.53    130.37 o
  -7   3   6    30926.82    31341.04    223.31 o
  -5   3   6    11179.89    11285.88    183.22 o
  -3   3   6    23405.74    24115.19    195.00 o
  -1   3   6    11424.80    10675.81    121.43 o
   1   3   6    10409.63     9817.49    116.00 o
   3   3   6    13448.41    13764.39    137.91 o
   5   3   6      242.12      219.91     30.37 o
   7   3   6    12793.64    12906.96    141.74 o
   9   3   6       65.82       87.02     25.43 o
  11   3   6    27039.95    26760.39    246.68 o
  13   3   6     5108.79     5097.68    102.58 o
  15   3   6     2315.98     2263.91     74.32 o
  17   3   6     2180.66     1983.02     95.97 o
  19   3   6     5754.26     5840.17    130.45 o
  21   3   6      122.66      114.55     66.52 o
  23   3   6     5813.75     5873.81    266.32 o
 -30   4   6     2848.11     2870.67    192.70 o
 -28   4   6    10752.35    11160.60    342.17 o
 -26   4   6     2472.27     2309.87    186.28 o
 -24   4   6    17634.76    18182.29    355.24 o
 -22   4   6     1822.25     1804.51     53.82 o
 -20   4   6    23640.88    24548.84    175.31 o
 -18   4   6      160.47      219.88     46.35 o
 -16   4   6    27667.75    27217.38    200.00 o
 -14   4   6     4838.30     4929.48     90.00 o
 -12   4   6    40585.14    40554.66    307.84 o
 -10   4   6       97.28      161.68     38.73 o
  -8   4   6    73710.66    74494.92    426.66 o
  -6   4   6     2099.86     2078.44     55.74 o
  -4   4   6    23453.45    21126.96    172.48 o
  -2   4   6      180.14      307.62     34.31 o
   0   4   6    39965.77    40691.50    245.54 o
   2   4   6     3595.41     3764.09     69.37 o
   4   4   6    35004.36    35398.29    266.57 o
   6   4   6     5652.33     5642.61     89.15 o
   8   4   6    28719.96    28631.32    263.36 o
  10   4   6    11286.39    11812.64    172.49 o
  12   4   6    50891.07    52235.55    696.90 o
  14   4   6    15981.13    15773.96    184.53 o
  16   4   6    12780.85    13138.23    254.00 o
  18   4   6     5296.18     5386.52    146.53 o
  20   4   6     5460.52     5534.70    256.84 o
  22   4   6     2964.55     2944.01    274.69 o
 -29   5   6      343.13      170.11    245.96 o
 -27   5   6     6912.22     6757.26    273.57 o
 -25   5   6     3572.86     2706.70    276.92 o
 -23   5   6     9512.26     9832.07    304.80 o
 -21   5   6     3668.81     3804.21     71.85 o
 -19   5   6     9607.77     9682.71    100.74 o
 -17   5   6     1841.26     1781.56     47.35 o
 -15   5   6     9278.12     9363.20    139.04 o
 -13   5   6    10780.24    10651.94    104.10 o
 -11   5   6    20217.97    20710.96    177.16 o
  -9   5   6    21004.16    21270.61    189.17 o
  -7   5   6    16716.39    16579.31    162.97 o
  -5   5   6    22912.49    22723.14    197.74 o
  -3   5   6     7013.22     6699.19    102.01 o
  -1   5   6     9979.74    10132.52    121.72 o
   1   5   6     2211.09     2095.39     76.70 o
   3   5   6     9277.74     9149.14    123.06 o
   5   5   6     1227.45     1331.92     80.48 o
   7   5   6    32171.45    33122.64    377.74 o
   9   5   6     7097.92     6946.03    100.97 o
  11   5   6    18298.02    18468.84    174.07 o
  13   5   6       18.98       51.76     25.51 o
  15   5   6    10817.93    11098.93    176.38 o
  17   5   6        3.00       61.35     87.01 o
  19   5   6     5734.26     5821.38    269.94 o
  21   5   6       18.96       54.10     64.70 o
 -26   6   6      430.08      401.29    183.22 o
 -24   6   6       10.57       49.92     63.30 o
 -22   6   6      844.32      707.21    355.84 o
 -20   6   6      630.93      626.34    168.44 o
 -18   6   6      572.95      679.04    114.61 o
 -16   6   6       71.12       58.88     19.28 o
 -14   6   6       15.89       30.79     14.60 o
 -12   6   6     7106.05     7140.10     89.65 o
 -10   6   6      153.31      176.18     42.91 o
  -8   6   6      256.38      262.69     51.46 o
  -6   6   6      976.62      947.55     54.64 o
  -4   6   6     1864.28     1845.20     54.49 o
  -2   6   6      284.37      321.05     51.39 o
   0   6   6     2972.03     2950.65     71.45 o
   2   6   6      797.43      705.89     51.79 o
   4   6   6      678.66      543.39     46.95 o
   6   6   6      648.09      743.81     49.56 o
   8   6   6     1504.61     1508.09     63.85 o
  10   6   6      148.67      149.68     34.14 o
  12   6   6      201.88      118.80     93.42 o
  14   6   6       52.49      110.99     90.63 o
  16   6   6        0.50       84.78     90.35 o
  18   6   6       92.30      192.14    153.66 o
 -23   7   6     3519.19     3800.98    217.52 o
 -21   7   6      508.90      508.94    326.00 o
 -19   7   6     3059.73     3196.67    185.73 o
 -17   7   6     1194.07     1199.97    207.76 o
 -15   7   6     3439.62     3550.27    179.87 o
 -13   7   6     6309.09     6257.67    122.29 o
 -11   7   6     4084.56     4094.11     88.03 o
  -9   7   6     1655.57     1629.63     50.79 o
  -7   7   6     6779.80     6425.79    312.98 o
  -5   7   6     4013.01     3960.65     89.04 o
  -3   7   6     4206.51     4168.50     83.84 o
  -1   7   6     5150.73     5078.84     84.31 o
   1   7   6     4962.47     5003.59    115.42 o
   3   7   6     2262.91     2240.57     90.80 o
   5   7   6      322.55      292.78     66.51 o
   7   7   6     6357.48     6346.77    287.23 o
   9   7   6     2241.96     2103.23    157.28 o
  11   7   6     3803.13     3756.08    207.48 o
  13   7   6      806.75      622.43    391.53 o
  15   7   6     1532.46     1460.16    152.26 o
 -18   8   6      301.07      302.29    174.57 o
 -14   8   6       71.09      115.17     97.60 o
 -12   8   6    18856.14    18687.26    380.10 o
 -10   8   6      146.22      136.17     69.62 o
  -8   8   6    11117.73    10929.08    192.99 o
  -6   8   6      145.28      132.60     34.91 o
  -4   8   6    13123.76    12764.72    383.12 o
  -2   8   6      185.57      152.00     43.51 o
   0   8   6    18794.65    19501.38    564.43 o
   2   8   6     1079.48     1010.64     61.03 o
   4   8   6     9396.30    10449.20    310.66 o
   6   8   6     1394.66     1511.47    142.50 o
   8   8   6    10253.69     9996.88    330.74 o
  10   8   6     2722.43     2452.37    175.97 o
 -11   9   6     5249.23     5103.57    211.10 o
  -9   9   6     6415.14     6351.23    254.05 o
  -7   9   6     8445.07     8011.89    244.57 o
  -5   9   6    10859.62     9904.57    244.57 o
  -3   9   6     3008.32     2878.48    148.36 o
  -1   9   6     3431.34     3489.76    174.85 o
   1   9   6      701.68      617.41    182.66 o
   3   9   6     6576.80     6571.82    246.24 o
 -33   1   7     3558.15     3461.73    168.44 o
 -31   1   7      909.11      780.93    150.77 o
 -29   1   7     4674.23     4753.30    181.59 o
 -27   1   7        3.28       31.09     24.74 o
 -25   1   7    24730.36    24565.04    307.66 o
 -23   1   7      334.74      338.31     53.50 o
 -21   1   7    17423.19    17228.56    173.94 o
 -19   1   7        0.44        9.26     17.83 o
 -17   1   7    29184.09    29832.50    234.85 o
 -15   1   7     1125.08     1026.00     52.22 o
 -13   1   7     2584.81     1867.74     48.31 o
 -11   1   7     1134.75     1304.40     44.13 o
  -9   1   7    74820.72    77868.10    744.15 o
  -7   1   7     2828.91     2729.49     57.78 o
  -5   1   7    48893.22    48679.61    302.84 o
  -3   1   7     7053.71     6832.23     91.52 o
  -1   1   7    29921.99    30598.45    388.14 o
   1   1   7      572.44      442.75     50.58 o
   3   1   7    18120.80    17501.14    166.78 o
   5   1   7    16715.05    18219.26    171.90 o
   7   1   7    19295.21    19203.87    179.63 o
   9   1   7    10668.24    10617.87    140.37 o
  11   1   7     7030.89     6942.08    116.11 o
  13   1   7    16680.08    16930.31    212.39 o
  15   1   7    21746.48    20899.43    475.91 o
  17   1   7      917.48      820.44    147.97 o
  19   1   7      723.23      613.21    143.97 o
  21   1   7     6524.54     6871.88    185.09 o
  23   1   7     1242.52     1256.50    123.00 o
 -32   2   7     6029.48     5848.80    179.59 o
 -30   2   7     6525.40     6219.05    329.90 o
 -28   2   7    11992.91    11539.35    295.11 o
 -26   2   7    11909.36    11672.84    215.58 o
 -24   2   7    32065.90    32119.97    390.54 o
 -22   2   7     4545.41     4570.83    127.29 o
 -20   2   7    17652.11    18372.48    253.67 o
 -18   2   7    26887.86    27453.02    291.48 o
 -16   2   7    14093.71    14175.21    182.35 o
 -14   2   7    25770.67    24866.38    190.77 o
 -12   2   7    10165.89     9943.25    115.61 o
 -10   2   7    34298.32    34244.35    241.51 o
  -8   2   7     4131.11     3854.61     92.58 o
  -6   2   7    66784.67    68674.74    854.74 o
  -4   2   7    40183.43    42124.55    322.91 o
  -2   2   7    44217.80    42258.62    291.02 o
   0   2   7     4908.13     4455.18     84.37 o
   2   2   7    72428.17    72353.77    422.87 o
   4   2   7      138.29      209.91     32.60 o
   6   2   7    89190.91    91214.48    657.95 o
   8   2   7       93.49      124.41     30.47 o
  10   2   7    31368.16    31455.71    256.17 o
  12   2   7       21.22       52.51     35.56 o
  14   2   7    41185.19    41619.48    312.44 o
  16   2   7      266.62      173.98     48.68 o
  18   2   7    22323.83    23536.46    618.25 o
  20   2   7      357.25      281.10    164.21 o
  22   2   7     8928.03     9592.69    218.42 o
 -31   3   7     1070.97      989.15    249.59 o
 -29   3   7     6403.75     6526.78    158.55 o
 -27   3   7      205.19      144.47     52.08 o
 -25   3   7    12426.69    12760.73    227.11 o
 -23   3   7      350.17      372.12     45.51 o
 -21   3   7    40362.66    40347.30    313.75 o
 -19   3   7     3415.80     3548.01    101.48 o
 -17   3   7    22119.50    22611.20    229.20 o
 -15   3   7      497.52      546.30     46.94 o
 -13   3   7    28044.79    28464.74    248.27 o
 -11   3   7     2498.48     2420.53     54.33 o
  -9   3   7    27922.03    27548.38    210.29 o
  -7   3   7     1217.90     1238.14     73.64 o
  -5   3   7   130132.22   136916.66    900.60 o
  -3   3   7     9259.84     9451.79    122.16 o
  -1   3   7    28374.15    27291.54    271.37 o
   1   3   7    11654.87    11694.33    126.42 o
   3   3   7    15294.13    15245.67    158.81 o
   5   3   7    12681.74    13015.64    146.44 o
   7   3   7     1339.98     1272.63     63.86 o
   9   3   7    10259.65    10368.65    148.36 o
  11   3   7    31897.32    32389.69    275.79 o
  13   3   7     1199.42     1210.74     65.41 o
  15   3   7     5996.84     5963.94    270.46 o
  17   3   7     4073.91     4047.94    139.06 o
  19   3   7     3370.36     3337.73    127.06 o
  21   3   7     2454.56     2462.45    111.72 o
 -30   4   7       93.36       60.79     61.91 o
 -28   4   7       65.45       38.20     38.76 o
 -26   4   7      312.64      255.44     85.23 o
 -24   4   7        3.29       18.35     18.13 o
 -22   4   7      874.20      821.10    112.66 o
 -20   4   7     5529.51     5716.91    181.46 o
 -18   4   7     2033.47     1936.44     69.09 o
 -16   4   7       99.52      146.30     30.69 o
 -14   4   7      777.72      779.96     40.06 o
 -12   4   7      101.14       95.62     21.32 o
 -10   4   7     1568.31     1689.95     51.73 o
  -8   4   7        2.73       47.39     21.75 o
  -6   4   7      106.91      264.80     35.95 o
  -4   4   7     3036.53     3325.36     67.18 o
  -2   4   7     1856.01     1887.79     57.20 o
   0   4   7      574.89      680.19     44.49 o
   2   4   7      163.46      160.51     37.68 o
   4   4   7      414.52      449.86     53.40 o
   6   4   7     3290.77     3322.67     84.28 o
   8   4   7     2953.27     3056.20     88.15 o
  10   4   7     4982.75     5006.60    125.92 o
  12   4   7     1251.15     1092.97     75.93 o
  14   4   7     2239.99     2304.98     98.83 o
  16   4   7       30.65       45.79     32.50 o
  18   4   7       50.57       60.24     68.04 o
  20   4   7      147.93       80.31     81.43 o
 -29   5   7     3817.45     3945.15    233.69 o
 -27   5   7      210.55      247.08    173.46 o
 -25   5   7     3276.95     3630.03    192.98 o
 -23   5   7        2.83       39.60     37.65 o
 -21   5   7     5025.12     5223.18    132.60 o
 -19   5   7       15.10       24.85     12.91 o
 -17   5   7     2606.83     2623.50     63.26 o
 -15   5   7     1934.48     1896.68     54.64 o
 -13   5   7    14020.61    14599.01    205.48 o
 -11   5   7      813.85      816.25     43.67 o
  -9   5   7    10582.91    10612.42    129.17 o
  -7   5   7     3151.48     3222.31     67.80 o
  -5   5   7     9815.39    10101.15    120.87 o
  -3   5   7     1504.85     1425.41     71.05 o
  -1   5   7     2602.98     2540.80     87.05 o
   1   5   7     5715.56     5562.27    108.58 o
   3   5   7     9964.67     9920.39    122.30 o
   5   5   7     1002.48      910.20     65.87 o
   7   5   7     1700.68     1777.89     62.58 o
   9   5   7     7779.04     7691.45    118.25 o
  11   5   7     8347.88     8280.50    175.28 o
  13   5   7     4724.33     4462.69    186.81 o
  15   5   7     3011.39     2743.23    197.16 o
  17   5   7     4748.51     4531.89    237.87 o
  19   5   7     1797.15     2014.82    188.24 o
 -26   6   7     3656.25     3667.68    263.25 o
 -24   6   7     6500.99     6599.42    325.72 o
 -22   6   7     4788.87     4705.07    319.58 o
 -20   6   7     6534.12     6768.70    249.59 o
 -18   6   7     6151.21     6211.48    181.40 o
 -16   6   7     7074.64     7357.48    124.85 o
 -14   6   7    35209.02    36068.67    214.91 o
 -12   6   7    12682.13    12719.43    141.62 o
 -10   6   7    28492.72    29002.28    211.73 o
  -8   6   7    10665.25    10798.36    172.03 o
  -6   6   7    24223.19    24415.30    189.27 o
  -4   6   7     3307.31     3231.99     70.92 o
  -2   6   7    25564.85    25806.30    238.96 o
   0   6   7     3112.23     2958.86     67.21 o
   2   6   7    20699.91    21099.00    206.57 o
   4   6   7      327.09      307.90     88.96 o
   6   6   7    14067.43    14705.08    160.76 o
   8   6   7      941.07      826.68     74.10 o
  10   6   7    14898.83    15577.68    198.38 o
  12   6   7      182.86      244.57    142.78 o
  14   6   7     7388.85     7659.40    327.95 o
  16   6   7       65.26       34.02     87.01 o
 -23   7   7       49.71       34.86     36.25 o
 -21   7   7     9799.37    10067.99    324.32 o
 -19   7   7      541.91      328.23    162.30 o
 -17   7   7    15312.77    15618.59    369.22 o
 -15   7   7     6041.11     5921.96    225.88 o
 -13   7   7       63.95       92.58     32.54 o
 -11   7   7      128.46      136.51     39.64 o
  -9   7   7    14546.28    14843.17    251.76 o
  -7   7   7      248.70      220.97     41.02 o
  -5   7   7    11832.47    11476.72    352.96 o
  -3   7   7     1879.66     1895.84     74.43 o
  -1   7   7    16260.03    16014.07    310.50 o
   1   7   7     1722.54     1859.67     77.45 o
   3   7   7     8623.18     8161.61    140.33 o
   5   7   7    17520.44    16714.86    215.19 o
   7   7   7     5456.39     5943.25    243.17 o
   9   7   7     4266.16     4238.80    216.12 o
  11   7   7     3374.66     3898.86    231.18 o
  13   7   7     1953.62     1715.60    300.06 o
 -18   8   7       64.24      120.47    105.41 o
 -16   8   7     1592.58     1437.57    142.78 o
 -14   8   7      500.40      541.28    158.12 o
 -12   8   7        0.90       41.27     51.59 o
 -10   8   7     1161.95     1067.26     58.28 o
  -8   8   7      608.56      618.05     70.35 o
  -6   8   7       63.88       70.87     33.76 o
  -4   8   7       23.96       37.15     23.49 o
  -2   8   7      568.84      503.25    136.24 o
   0   8   7       78.40       88.22     47.06 o
   2   8   7     1810.19     1622.46    135.25 o
   4   8   7       44.39       61.91     96.77 o
   6   8   7        1.32        6.41     59.40 o
   8   8   7       13.36       32.35     78.64 o
  -9   9   7     4957.61     4528.27    194.65 o
  -7   9   7      262.99      163.14    133.02 o
  -5   9   7     2432.63     2269.85     95.14 o
  -3   9   7       51.99       23.70     54.38 o
  -1   9   7     5582.01     5333.92    216.96 o
 -34   0   8     9539.89     8946.10    308.43 o
 -32   0   8        7.68       49.08     30.95 o
 -30   0   8     5206.82     5688.64    220.86 o
 -28   0   8     1826.19     1878.74    121.59 o
 -26   0   8    17135.56    17542.78    408.82 o
 -24   0   8      497.48      390.01    121.87 o
 -22   0   8    17334.69    17497.66    439.08 o
 -20   0   8     1174.72     1290.24    111.90 o
 -18   0   8    29240.11    29778.24    337.71 o
 -16   0   8     2633.63     2920.48     94.58 o
 -14   0   8   245634.47   260858.63   2005.90 o
 -12   0   8    55380.32    55386.41   1055.52 o
 -10   0   8    51185.59    49356.59    455.39 o
  -8   0   8    22590.27    21815.12    257.10 o
  -6   0   8    30150.99    30199.14    441.31 o
  -4   0   8    35443.55    34778.71    383.94 o
  -2   0   8    45180.48    45755.27    441.58 o
   0   0   8      229.14       95.27     96.91 o
   2   0   8    23966.22    22146.78    285.01 o
   4   0   8    22360.52    22431.66    310.38 o
   6   0   8    28260.61    28093.37    315.27 o
   8   0   8    20675.25    20551.08    286.55 o
  10   0   8     8513.72     8220.89    187.48 o
  12   0   8    31501.62    31068.74    612.12 o
  14   0   8       31.32       81.71     95.09 o
  16   0   8    15434.19    16623.07    515.91 o
  18   0   8    13398.61    13008.94    347.47 o
  20   0   8     8559.01     8363.83    292.53 o
  22   0   8     3268.22     3198.62    191.30 o
 -33   1   8     5758.19     5421.20    298.67 o
 -31   1   8     2547.17     2547.70    175.55 o
 -29   1   8     3625.49     3832.51    138.16 o
 -27   1   8      970.54     1057.42     70.21 o
 -25   1   8     2339.45     2217.06     77.33 o
 -23   1   8     7920.57     8014.23    152.67 o
 -21   1   8     2664.99     2534.87     64.27 o
 -19   1   8    22517.43    23405.51    221.02 o
 -17   1   8     2574.71     2462.83     66.55 o
 -15   1   8    16673.45    16888.45    161.00 o
 -13   1   8     4325.02     4660.82     77.14 o
 -11   1   8     3185.86     2628.14     61.40 o
  -9   1   8     4321.32     4186.24    114.27 o
  -7   1   8    22120.59    21085.40    426.14 o
  -5   1   8      659.68      724.20     44.65 o
  -3   1   8    42468.32    42878.66    675.90 o
  -1   1   8       83.85      222.20     50.14 o
   1   1   8    31703.81    30166.92    525.11 o
   3   1   8      571.42      832.33    109.65 o
   5   1   8    24967.46    24726.95    214.14 o
   7   1   8     1753.53     1904.81     87.38 o
   9   1   8    15482.34    15310.11    175.28 o
  11   1   8     6462.82     6545.89    137.62 o
  13   1   8    30175.50    29396.78    976.45 o
  15   1   8     3104.87     3088.67    265.90 o
  17   1   8    21969.77    22455.28    444.66 o
  19   1   8      273.38      291.54    109.32 o
  21   1   8     4066.80     4281.05    152.08 o
 -32   2   8       14.06       48.52     70.27 o
 -30   2   8       36.64       47.16     29.68 o
 -28   2   8      867.03      628.02    129.62 o
 -26   2   8      878.31      830.97     78.33 o
 -24   2   8     1251.34     1127.44     75.70 o
 -22   2   8       55.14       73.86     24.99 o
 -20   2   8      402.58      365.75     43.03 o
 -18   2   8     1097.13     1187.79     58.38 o
 -16   2   8      169.33      219.19     39.71 o
 -14   2   8     3660.95     3645.60     83.30 o
 -12   2   8      163.25      202.17     42.46 o
 -10   2   8     1285.30     1309.59     46.49 o
  -8   2   8     3586.09     3738.25     68.31 o
  -6   2   8      982.30      854.25     40.59 o
  -4   2   8     1545.90     1745.59     62.30 o
  -2   2   8      125.95      117.13     26.30 o
   0   2   8     1520.61     1553.14     60.94 o
   2   2   8     4556.54     4502.88     98.85 o
   4   2   8     3176.24     3445.87     83.26 o
   6   2   8        1.33       47.61     35.03 o
   8   2   8       84.39      107.95     26.92 o
  10   2   8     1338.46     1317.23    128.08 o
  12   2   8       35.81       71.49     32.47 o
  14   2   8        8.11       19.82     23.53 o
  16   2   8       17.62       10.67     44.22 o
  18   2   8      150.38      171.69     81.40 o
  20   2   8      228.91      274.07     70.66 o
  22   2   8      506.02      411.43     77.92 o
 -31   3   8     1953.56     1817.66    265.76 o
 -29   3   8     1550.76     1488.06     96.76 o
 -27   3   8     5709.06     5830.40    174.85 o
 -25   3   8     4038.44     4001.76    103.26 o
 -23   3   8    14270.03    14054.02    246.78 o
 -21   3   8     8858.99     8991.47    155.63 o
 -19   3   8    10278.65    10204.87    139.50 o
 -17   3   8     2461.53     2477.81     65.08 o
 -15   3   8    11413.98    11437.92    129.61 o
 -13   3   8      243.79      333.20     68.55 o
 -11   3   8    16866.27    16693.24    154.50 o
  -9   3   8       17.03       99.91     32.20 o
  -7   3   8    38842.40    39514.78    284.36 o
  -5   3   8     5004.99     5092.37     91.06 o
  -3   3   8    33444.30    34083.12    243.23 o
  -1   3   8      189.03      192.09     36.99 o
   1   3   8    19611.29    20027.78    190.88 o
   3   3   8     2206.19     2095.47     67.91 o
   5   3   8     9023.42     8667.85    135.63 o
   7   3   8      273.32      309.12     67.04 o
   9   3   8     6898.37     7071.26    134.99 o
  11   3   8      437.87      420.43     79.52 o
  13   3   8    11387.51    11756.42    162.44 o
  15   3   8        7.82       27.65     27.37 o
  17   3   8     6017.53     6097.25    184.45 o
  19   3   8       59.47       76.31     55.87 o
  21   3   8      167.30      226.44    120.19 o
 -30   4   8    10662.90    10874.20    329.34 o
 -28   4   8     1562.16     1488.55     85.91 o
 -26   4   8    18859.61    19632.27    279.49 o
 -24   4   8     5196.96     5302.93    241.50 o
 -22   4   8    22526.18    23270.88    724.97 o
 -20   4   8     1678.09     1571.57     62.67 o
 -18   4   8    15814.42    16046.75    239.41 o
 -16   4   8     2876.38     2896.12     72.03 o
 -14   4   8    22032.83    22110.43    199.48 o
 -12   4   8    13337.31    13007.74    153.50 o
 -10   4   8    24070.38    23919.00    213.36 o
  -8   4   8    22560.73    22551.41    276.36 o
  -6   4   8    17224.84    16780.16    166.50 o
  -4   4   8    11470.54    10908.04    135.61 o
  -2   4   8    25140.80    25933.76    230.52 o
   0   4   8    10615.74    10503.38    134.47 o
   2   4   8    15423.52    15527.57    165.88 o
   4   4   8    12736.26    13004.90    166.13 o
   6   4   8    27444.71    27903.60    340.42 o
   8   4   8    67953.14    68788.89    392.39 o
  10   4   8     3625.51     3429.60     90.92 o
  12   4   8    12074.50    11855.78    572.91 o
  14   4   8     2650.45     2573.38     88.05 o
  16   4   8     9279.51     9709.90    200.94 o
  18   4   8     1575.05     1476.33    211.38 o
 -29   5   8     1829.42     1956.54    201.06 o
 -27   5   8     4821.68     4914.78    228.11 o
 -25   5   8     2433.94     2374.01    565.55 o
 -23   5   8     8469.26     8952.32    247.08 o
 -21   5   8     3825.81     3793.70    107.39 o
 -19   5   8    12091.15    11973.13    245.79 o
 -17   5   8     7978.78     8080.66    236.33 o
 -15   5   8     7072.29     6889.66    112.46 o
 -13   5   8     1622.30     1588.18     65.81 o
 -11   5   8    14691.70    14579.87    229.47 o
  -9   5   8      398.46      426.92     78.88 o
  -7   5   8    17639.68    17163.96    160.72 o
  -5   5   8        0.26       18.94     23.69 o
  -3   5   8    26948.66    27174.91    216.20 o
  -1   5   8     1041.41      987.02     57.37 o
   1   5   8    13508.02    13428.97    157.98 o
   3   5   8        0.42       24.56     30.44 o
   5   5   8    12907.78    13110.41    217.84 o
   7   5   8     1042.94     1029.22    149.09 o
   9   5   8    21258.60    20858.23    339.43 o
  11   5   8      921.97      936.16     73.78 o
  13   5   8    15717.69    16004.31    350.68 o
  15   5   8      642.96      647.81    362.53 o
  17   5   8     3195.64     3125.28    199.11 o
 -24   6   8        0.53       19.80     71.95 o
 -22   6   8      425.52      394.88    276.92 o
 -20   6   8       45.04       41.97     22.58 o
 -18   6   8     1733.75     1664.92     75.02 o
 -16   6   8     6423.43     6520.88    204.13 o
 -14   6   8     3928.76     3889.74    134.86 o
 -12   6   8     2060.02     2094.79     72.53 o
 -10   6   8       20.36       56.11     26.54 o
  -8   6   8        0.42       16.94     21.78 o
  -6   6   8      310.89      309.71     39.65 o
  -4   6   8        9.75       19.78     30.63 o
  -2   6   8        6.10       32.30     21.49 o
   0   6   8      867.03      851.58     73.40 o
   2   6   8      672.47      610.70     57.20 o
   4   6   8      154.42      166.70     35.69 o
   6   6   8      385.51      339.07     61.67 o
   8   6   8       23.78       33.61     26.91 o
  10   6   8      138.39      135.65     75.21 o
  12   6   8      782.50      513.68    295.60 o
  14   6   8      558.12      276.36    196.32 o
 -23   7   8     2947.97     2956.84    183.22 o
 -21   7   8      413.98      298.11    155.33 o
 -19   7   8     3995.36     4176.89    209.99 o
 -17   7   8      245.19      270.78    107.92 o
 -15   7   8     5545.36     5681.31    222.68 o
 -13   7   8       39.85       39.14     26.81 o
 -11   7   8    15147.74    15168.31    287.24 o
  -9   7   8      320.86      317.79     78.22 o
  -7   7   8     8705.09     8385.40    203.87 o
  -5   7   8       60.83       69.54     24.24 o
  -3   7   8    11273.94    10820.65    475.56 o
  -1   7   8      702.53      572.34    135.98 o
   1   7   8     5244.73     5230.52    121.23 o
   3   7   8      277.02      217.56     57.00 o
   5   7   8     2989.89     2989.70    107.97 o
   7   7   8      100.72       54.94     88.40 o
   9   7   8     1995.26     1912.20    277.75 o
  11   7   8     1108.78      987.19    392.09 o
 -18   8   8     4443.61     5069.27    230.62 o
 -16   8   8     2053.93     2211.15    149.75 o
 -14   8   8     8001.16     8265.38    300.90 o
 -12   8   8    12911.51    12866.99    341.34 o
 -10   8   8    11266.13    11314.68    315.82 o
  -8   8   8     5299.21     5433.41    142.24 o
  -6   8   8     9671.97     9646.05    198.24 o
  -4   8   8     6298.90     6305.94    159.87 o
  -2   8   8     7070.36     7240.51    158.16 o
   0   8   8     7206.27     7328.21    159.21 o
   2   8   8     5393.44     5252.49    367.83 o
   4   8   8     6635.81     6938.25    271.06 o
   6   8   8     2182.67     2311.54    178.20 o
 -33   1   9       75.21       78.49     44.57 o
 -31   1   9     7692.66     7738.31    193.54 o
 -29   1   9     2197.53     2164.39    111.69 o
 -27   1   9     5174.22     5529.76    174.59 o
 -25   1   9     2549.63     2504.99    145.15 o
 -23   1   9     7890.80     7852.54    132.59 o
 -21   1   9     4723.57     4759.35     89.96 o
 -19   1   9     9402.79     9362.77    130.61 o
 -17   1   9    10179.56    10127.88    144.89 o
 -15   1   9     7877.90     7670.49    116.23 o
 -13   1   9     4138.76     3665.99     73.72 o
 -11   1   9    13819.18    14143.25    142.33 o
  -9   1   9    12432.87    12408.71    137.85 o
  -7   1   9     9289.16     9561.07    126.36 o
  -5   1   9    11989.38    11373.12    142.74 o
  -3   1   9    15633.97    15915.79    165.37 o
  -1   1   9    20902.21    21072.22    192.52 o
   1   1   9     5322.71     4895.84     96.68 o
   3   1   9    10621.34    10506.90    137.41 o
   5   1   9     2350.26     2319.40     76.10 o
   7   1   9    11751.29    11485.94    160.13 o
   9   1   9     1827.50     1700.27     91.86 o
  11   1   9     8343.74     7971.20    186.05 o
  13   1   9      790.89      714.83    127.10 o
  15   1   9    18177.49    17972.81    385.21 o
  17   1   9     1058.19     1120.08    142.83 o
  19   1   9     2827.11     3047.48    133.83 o
  21   1   9       15.36       20.79     48.41 o
 -32   2   9     6094.35     6081.80    190.98 o
 -30   2   9     2234.86     2316.21    165.93 o
 -28   2   9    10495.10    10649.87    238.88 o
 -26   2   9      895.23      876.30     71.03 o
 -24   2   9    24628.16    24905.13    454.93 o
 -22   2   9      576.65      588.86     67.51 o
 -20   2   9    20115.47    20908.57    361.68 o
 -18   2   9      317.96      335.37     71.49 o
 -16   2   9    19724.08    20053.47    213.77 o
 -14   2   9      179.24      201.25     47.86 o
 -12   2   9    24345.71    24543.35    222.11 o
 -10   2   9      370.30      537.57    105.44 o
  -8   2   9    54749.82    54670.84    326.86 o
  -6   2   9       98.18      174.39     35.71 o
  -4   2   9    51308.25    51037.77    315.82 o
  -2   2   9     2525.85     2521.63     76.33 o
   0   2   9    38309.54    38220.61    283.40 o
   2   2   9     1958.66     1853.75     85.22 o
   4   2   9    19766.18    19154.12    197.92 o
   6   2   9     9927.03    10374.67    167.99 o
   8   2   9    27644.73    28332.33    286.95 o
  10   2   9     8144.75     8155.24    158.48 o
  12   2   9    16320.41    16204.46    433.50 o
  14   2   9     6935.27     7260.57    207.21 o
  16   2   9    11157.47    11020.79    223.09 o
  18   2   9     7631.22     7886.38    235.93 o
  20   2   9    10129.20     9953.62    240.43 o
 -31   3   9     2653.96     2669.15    176.11 o
 -29   3   9      485.50      546.13    130.88 o
 -27   3   9     4679.15     4764.56    127.12 o
 -25   3   9        5.85       22.79     21.70 o
 -23   3   9    15163.36    15141.75    185.39 o
 -21   3   9    11723.07    11690.18    147.42 o
 -19   3   9     6694.21     6594.56    115.73 o
 -17   3   9     6874.52     6891.61    123.21 o
 -15   3   9    12441.74    12419.42    169.43 o
 -13   3   9     6738.41     6637.94    110.70 o
 -11   3   9    29780.41    30241.04    274.52 o
  -9   3   9    11979.75    11629.84    148.06 o
  -7   3   9    10808.09    10755.88    179.32 o
  -5   3   9    13871.04    13888.94    145.63 o
  -3   3   9     8901.09     8573.16    130.19 o
  -1   3   9    15009.58    14950.77    169.88 o
   1   3   9     5929.31     5821.68    101.60 o
   3   3   9    16354.38    16272.96    209.91 o
   5   3   9     1062.82     1033.34     69.68 o
   7   3   9      501.90      517.04    101.60 o
   9   3   9     6980.55     6769.22    127.12 o
  11   3   9    13996.12    13559.78    296.03 o
  13   3   9     2019.40     1791.77    138.75 o
  15   3   9    10434.22    10308.70    250.62 o
  17   3   9       64.98      109.75     58.46 o
  19   3   9    13396.67    13701.01    254.74 o
 -30   4   9       23.28       73.34     80.87 o
 -28   4   9        2.58       24.62     19.27 o
 -26   4   9        2.96       31.02     19.18 o
 -24   4   9      631.64      543.40    127.67 o
 -22   4   9     1040.66      891.43     88.83 o
 -20   4   9      239.46      214.51     59.19 o
 -18   4   9      310.84      320.71     41.07 o
 -16   4   9       59.75       89.64     25.42 o
 -14   4   9      503.61      534.40     56.95 o
 -12   4   9        2.37       29.20     25.06 o
 -10   4   9      910.20      842.49     59.82 o
  -8   4   9       55.60       72.67     24.10 o
  -6   4   9       31.94       42.91     19.78 o
  -4   4   9     1339.70     1451.73     58.02 o
  -2   4   9      135.83      183.53     37.11 o
   0   4   9      625.56      679.74     69.98 o
   2   4   9        0.17       18.78     29.42 o
   4   4   9     2160.24     2173.59     86.36 o
   6   4   9      143.59      134.23     38.24 o
   8   4   9      856.02      774.77     75.79 o
  10   4   9     1933.54     1790.49    165.08 o
  12   4   9       34.38       56.58     42.66 o
  14   4   9      106.55      113.78     51.59 o
  16   4   9      120.89       95.86     41.54 o
  18   4   9        5.20       47.69    120.19 o
 -29   5   9      760.32      589.53    320.70 o
 -27   5   9     4312.77     4646.79    222.82 o
 -25   5   9      917.42     1075.60    354.44 o
 -23   5   9     4590.93     4767.04    112.62 o
 -21   5   9     2286.48     2230.36     86.34 o
 -19   5   9     8136.25     8110.78    217.13 o
 -17   5   9     1328.19     1245.63     65.92 o
 -15   5   9     3042.27     2932.18    149.17 o
 -13   5   9     5572.98     5591.53    108.96 o
 -11   5   9     2632.05     2505.59     81.36 o
  -9   5   9    11118.01    10856.77    150.15 o
  -7   5   9      311.86      303.92     51.16 o
  -5   5   9    17765.04    17664.78    179.77 o
  -3   5   9     1945.38     1946.63     59.17 o
  -1   5   9    12672.08    12552.07    174.46 o
   1   5   9     3932.23     3696.89     93.52 o
   3   5   9     9414.24     9369.79    152.34 o
   5   5   9     1282.81     1208.04     72.38 o
   7   5   9     9518.45     9551.52    186.92 o
   9   5   9      123.38      114.06     41.91 o
  11   5   9     9914.28     9237.64    219.26 o
  13   5   9       76.00       77.52     42.19 o
  15   5   9     7589.82     7572.12    336.87 o
 -26   6   9      673.96      659.52    237.04 o
 -24   6   9    11956.87    12480.48    356.12 o
 -22   6   9      544.08      504.19    230.90 o
 -20   6   9    27856.13    27915.83    276.14 o
 -18   6   9     4465.43     4340.11    184.05 o
 -16   6   9    10283.31    10329.91    356.12 o
 -14   6   9        9.93       28.13     23.81 o
 -12   6   9    38647.71    39291.42    559.34 o
 -10   6   9      956.56      929.98     63.04 o
  -8   6   9    26174.28    26073.64    446.77 o
  -6   6   9     2065.93     2063.25     83.18 o
  -4   6   9    24951.87    23308.11    391.25 o
  -2   6   9     2370.05     2412.73     82.17 o
   0   6   9    21338.61    21698.97    344.54 o
   2   6   9      732.51      724.00    102.92 o
   4   6   9    13162.05    13055.22    406.34 o
   6   6   9     2241.01     2184.38     89.29 o
   8   6   9     6748.45     6562.42    150.47 o
  10   6   9     4803.39     4567.59    238.99 o
  12   6   9     9565.01     9381.97    343.29 o
 -21   7   9     3786.49     3688.31    665.94 o
 -19   7   9     2242.55     2504.52    165.65 o
 -17   7   9    11010.41    11315.37    342.17 o
 -15   7   9      590.58      623.34     69.98 o
 -13   7   9       14.15       32.24     29.99 o
 -11   7   9     4378.81     4303.83    170.50 o
  -9   7   9     2668.10     2619.46    125.51 o
  -7   7   9     3677.85     3380.85    260.00 o
  -5   7   9     8562.84     8861.34    203.26 o
  -3   7   9     7372.75     7157.28    170.32 o
  -1   7   9    25205.39    24058.82    345.77 o
   1   7   9      529.08      439.70    114.69 o
   3   7   9     7222.48     7402.43    176.66 o
   5   7   9      707.95      583.67    448.70 o
   7   7   9     5555.17     5443.79    440.89 o
   9   7   9      298.67      251.54    202.18 o
 -16   8   9     2276.30     2093.19    150.03 o
 -14   8   9     3215.99     2788.13    639.72 o
 -12   8   9      199.35      172.06    102.34 o
 -10   8   9      141.92      100.39     40.81 o
  -8   8   9      346.39      381.39     93.45 o
  -6   8   9        4.58       14.76     41.29 o
  -4   8   9        4.38       18.09     36.99 o
  -2   8   9        0.28       15.75     32.25 o
   0   8   9       18.70       62.75    113.22 o
   2   8   9       53.13      170.11    137.20 o
   4   8   9      729.56      660.36    139.99 o
 -32   0  10      138.13      264.93    145.01 o
 -30   0  10     3062.90     3545.53    170.11 o
 -28   0  10     4717.63     4888.56    215.57 o
 -26   0  10     6721.96     7155.21    279.98 o
 -24   0  10     6018.79     6539.47    225.05 o
 -22   0  10    11009.17    10941.67    204.10 o
 -20   0  10    33643.06    33875.00    505.03 o
 -18   0  10    43042.81    42523.41    459.65 o
 -16   0  10    20948.50    21833.20    345.10 o
 -14   0  10    33974.84    35039.03    594.83 o
 -12   0  10     6224.84     6170.44    157.56 o
 -10   0  10    40809.39    41502.39    409.13 o
  -8   0  10      113.26       94.04     62.75 o
  -4   0  10      230.00      165.14     50.25 o
  -2   0  10     7761.35     7030.59    290.02 o
   0   0  10    19135.80    20270.84    285.92 o
   2   0  10    26877.80    26838.53    731.47 o
   4   0  10     1404.35     1419.69    197.02 o
   6   0  10    21150.45    21049.83    415.24 o
   8   0  10     2347.79     2331.34    268.55 o
  10   0  10    11948.40    11993.30    320.42 o
  12   0  10       72.85       85.33    142.78 o
  14   0  10    14435.76    14254.09    486.35 o
  16   0  10      126.35      224.77     94.26 o
  18   0  10     8779.00     9119.28    310.66 o
 -33   1  10     3588.19     3956.87    140.72 o
 -31   1  10       62.97       41.36     30.40 o
 -29   1  10     5235.40     5112.56    141.30 o
 -27   1  10      249.39      255.58     68.90 o
 -25   1  10     7997.06     8056.38    207.62 o
 -23   1  10     1563.85     1469.48     68.26 o
 -21   1  10     6351.36     6466.08    127.01 o
 -19   1  10       50.76       76.75     26.29 o
 -17   1  10    16196.62    16434.35    181.05 o
 -15   1  10     2877.88     2836.49     72.34 o
 -13   1  10     5571.10     5170.22    101.37 o
 -11   1  10     1679.79     1618.61     56.24 o
  -9   1  10     7937.87     7781.40    116.85 o
  -7   1  10     3914.83     3680.14     80.91 o
  -5   1  10    11695.92    12163.43    155.46 o
  -3   1  10     6720.19     6532.37    105.52 o
  -1   1  10    20483.49    20540.97    209.33 o
   1   1  10    10560.89    10470.04    155.61 o
   3   1  10     9288.02     9136.86    138.32 o
   5   1  10     4594.29     4559.73    127.46 o
   7   1  10     6540.18     6367.96    173.33 o
   9   1  10    11743.98    11404.05    300.62 o
  11   1  10     2780.13     2712.68    142.92 o
  13   1  10     5894.17     6000.76    188.82 o
  15   1  10     3895.88     3565.92    231.74 o
  17   1  10     7153.26     7181.29    218.96 o
  19   1  10     3709.05     3500.88    146.02 o
 -32   2  10       81.03       62.49     30.53 o
 -30   2  10      116.30      137.56     52.24 o
 -28   2  10      118.30      174.26     60.97 o
 -26   2  10      266.01      253.48     63.91 o
 -24   2  10      275.53      258.12     44.49 o
 -22   2  10     1002.04      994.50     64.81 o
 -20   2  10       30.38       39.32     23.92 o
 -18   2  10      438.70      391.12     96.65 o
 -16   2  10      552.35      605.88     79.14 o
 -14   2  10      113.17      156.46     34.64 o
 -12   2  10      105.89      142.50     29.34 o
 -10   2  10      155.73      199.30     45.40 o
  -8   2  10     1577.10     1602.15     64.48 o
  -6   2  10      109.17      113.49     27.36 o
  -4   2  10        2.99       21.40     40.92 o
  -2   2  10       22.08       65.31     30.62 o
   0   2  10      158.21      165.08     35.32 o
   2   2  10      144.85      198.21     40.21 o
   4   2  10        3.18       33.96     40.44 o
   6   2  10      694.10      800.08    147.84 o
   8   2  10      204.50      204.71     75.68 o
  10   2  10      101.81      100.97     37.69 o
  12   2  10        2.49       44.35     56.41 o
  14   2  10       19.86       47.34     44.93 o
  16   2  10        7.06       50.38     43.78 o
  18   2  10      272.27      143.74    110.48 o
 -31   3  10       55.65       36.03     32.41 o
 -29   3  10     6723.74     6733.12    173.21 o
 -27   3  10      117.99      114.34     39.44 o
 -25   3  10    10755.10    10563.61    366.62 o
 -23   3  10      400.13      319.38     81.06 o
 -21   3  10    12164.61    12195.56    168.58 o
 -19   3  10      633.66      607.59     57.01 o
 -17   3  10     8907.80     8717.65    140.47 o
 -15   3  10      958.50      965.69     60.87 o
 -13   3  10    17043.96    17221.95    180.99 o
 -11   3  10     3005.60     3053.58     86.53 o
  -9   3  10    23708.32    23223.79    222.93 o
  -7   3  10     2221.98     2260.11     76.62 o
  -5   3  10    19025.26    18961.44    216.29 o
  -3   3  10     5454.09     5602.31    133.91 o
  -1   3  10     9233.74     9085.39    135.38 o
   1   3  10     6244.70     6089.54    122.23 o
   3   3  10     9389.56     9166.44    161.22 o
   5   3  10     2984.22     2973.35     95.44 o
   7   3  10     1830.84     1793.70     96.10 o
   9   3  10     1277.87     1308.78    190.75 o
  11   3  10     3491.82     3771.32    134.14 o
  13   3  10     2968.53     2930.68    138.59 o
  15   3  10      597.93      674.22     89.46 o
  17   3  10     8735.84     8706.20    207.50 o
 -30   4  10     5417.47     5429.01    242.62 o
 -28   4  10     7018.91     7289.43    179.93 o
 -26   4  10     7259.62     7498.77    372.15 o
 -24   4  10     3478.75     3637.64    127.47 o
 -22   4  10     5014.74     4917.96    113.64 o
 -20   4  10     8084.54     7597.52    125.06 o
 -18   4  10    13982.79    14225.36    259.83 o
 -16   4  10     7281.28     7174.66    118.80 o
 -14   4  10    21309.28    20845.18    257.46 o
 -12   4  10      429.53      472.62    117.44 o
 -10   4  10    25244.43    24818.08    262.50 o
  -8   4  10     8706.13     8877.71    133.67 o
  -6   4  10    28406.69    28947.67    228.30 o
  -4   4  10     3310.10     3280.70    109.07 o
  -2   4  10    26971.23    27193.65    263.62 o
   0   4  10     2482.80     2318.21     87.96 o
   2   4  10    28246.58    28644.54    262.06 o
   4   4  10     2031.52     2049.04     75.70 o
   6   4  10    29367.65    29192.29    565.92 o
   8   4  10     1957.48     1799.05     78.96 o
  10   4  10    16655.21    17189.57    303.97 o
  12   4  10      942.17      908.88     77.74 o
  14   4  10     9177.11     9651.23    206.88 o
  16   4  10     1860.84     1948.45    185.45 o
 -27   5  10       49.54      100.95     44.90 o
 -25   5  10     5011.65     5071.78    227.28 o
 -23   5  10      134.04      152.54     64.70 o
 -21   5  10     4526.19     4552.78    148.78 o
 -19   5  10      123.64      113.41     30.64 o
 -17   5  10     6801.34     6876.11    265.93 o
 -15   5  10     4782.84     4860.55    194.46 o
 -13   5  10    16497.53    16134.65    488.07 o
 -11   5  10     5483.38     5528.58    113.60 o
  -9   5  10    14015.39    13642.35    269.32 o
  -7   5  10     1403.14     1384.75     61.67 o
  -5   5  10     5882.63     5767.52    152.03 o
  -3   5  10     2219.74     2087.77     86.46 o
  -1   5  10    11888.16    11388.82    208.34 o
   1   5  10     1963.73     2047.85     87.45 o
   3   5  10     9063.69     9083.58    185.58 o
   5   5  10     7398.92     7459.37    136.50 o
   7   5  10     3771.40     3693.44    203.54 o
   9   5  10     3573.69     3673.61    124.00 o
  11   5  10      442.68      441.95    103.26 o
  13   5  10     3518.27     3309.33    226.72 o
 -24   6  10       17.24       13.66     52.71 o
 -22   6  10      647.08      529.29    244.85 o
 -20   6  10      142.23       99.37     43.55 o
 -18   6  10      236.65      203.44     85.48 o
 -16   6  10     2162.34     2159.69    133.96 o
 -14   6  10     2876.82     2876.06    136.76 o
 -12   6  10       20.51       58.87     31.56 o
 -10   6  10      571.44      593.34     72.65 o
  -8   6  10      218.18      239.34     43.96 o
  -6   6  10      882.11      875.20     69.28 o
  -4   6  10        7.54       43.87     37.03 o
  -2   6  10     1170.82     1040.32     87.25 o
   0   6  10       15.24       49.53     29.03 o
   2   6  10        1.95       22.90     24.75 o
   4   6  10       49.05       51.86     35.43 o
   6   6  10       66.02       61.97     28.96 o
   8   6  10      138.49      107.33     46.59 o
  10   6  10     1074.96      989.15    233.97 o
 -21   7  10    13688.81    13731.48    389.58 o
 -19   7  10        3.75       42.11     66.37 o
 -17   7  10     7234.90     7869.95    283.89 o
 -15   7  10      607.44      520.70     58.15 o
 -13   7  10     5808.22     6067.03    148.92 o
 -11   7  10      336.51      360.04     93.46 o
  -9   7  10     5693.60     5891.96    154.76 o
  -7   7  10     1085.29     1112.41     91.56 o
  -5   7  10     3566.12     3625.91    142.64 o
  -3   7  10     6774.40     6388.05    168.34 o
  -1   7  10     9527.74     9559.73    203.77 o
   1   7  10     1186.03     1117.85     74.17 o
   3   7  10     4108.75     4089.42    178.20 o
   5   7  10     2475.20     2635.59    187.12 o
   7   7  10     1524.24     1270.53    146.13 o
 -14   8  10     4158.27     3918.10    213.61 o
 -12   8  10     1112.29     1271.08    115.17 o
 -10   8  10     7581.90     7385.44    210.96 o
  -8   8  10      718.72      757.94     81.72 o
  -6   8  10    16841.23    16667.57    251.04 o
  -4   8  10      234.14      233.71     76.30 o
  -2   8  10    13267.31    13809.48    306.76 o
   0   8  10      207.15      156.72    141.11 o
 -33   1  11     2194.70     2073.02    110.90 o
 -31   1  11     5312.38     5349.26    183.63 o
 -29   1  11     1334.59     1283.05    100.37 o
 -27   1  11     7157.53     7045.39    172.04 o
 -25   1  11     1122.10     1067.72    146.91 o
 -23   1  11    17699.37    17276.93    358.76 o
 -21   1  11       57.12       72.29     32.37 o
 -19   1  11     2943.02     3037.27     95.84 o
 -17   1  11     3596.87     3823.91     99.47 o
 -15   1  11    16320.38    16142.52    188.43 o
 -13   1  11      440.98      398.44     82.78 o
 -11   1  11    19121.63    18364.78    215.50 o
  -9   1  11      487.30      504.69     77.62 o
  -7   1  11    21394.57    21632.99    232.75 o
  -5   1  11      246.42      314.30     62.77 o
  -3   1  11    18260.99    18808.50    218.84 o
  -1   1  11      300.97      271.36     35.67 o
   3   1  11     1032.70     1007.97    124.70 o
   5   1  11    13672.15    13466.98    273.09 o
   7   1  11       34.93      108.78     64.47 o
   9   1  11     6755.94     6869.82    221.48 o
  11   1  11     5208.88     4865.78    159.29 o
  13   1  11     2537.79     2703.29    160.91 o
  15   1  11     1273.93     1269.37    113.78 o
  17   1  11     2180.52     2311.54    159.51 o
 -32   2  11       41.72       34.20     29.84 o
 -30   2  11     7486.66     7569.24    288.63 o
 -28   2  11     2250.30     2139.23    109.45 o
 -26   2  11    19289.95    20253.72    304.48 o
 -24   2  11     2749.66     2741.43    137.60 o
 -22   2  11    13303.58    12694.97    388.91 o
 -20   2  11     5856.48     5780.84    113.86 o
 -18   2  11    13377.67    13270.78    188.45 o
 -16   2  11    10475.91    10330.44    156.54 o
 -14   2  11    15550.56    15621.15    190.63 o
 -12   2  11     4556.51     4442.27     90.66 o
 -10   2  11     7805.11     7862.09    126.79 o
  -8   2  11    28906.71    28929.89    265.43 o
  -6   2  11    22314.73    22284.93    222.15 o
  -4   2  11    32503.74    32404.97    265.38 o
  -2   2  11    18801.60    19056.37    241.91 o
   0   2  11    29724.51    29644.10    291.50 o
   2   2  11     4592.89     4370.11    312.69 o
   4   2  11    12678.14    13014.66    255.86 o
   6   2  11     5176.29     5197.19    153.77 o
   8   2  11    14582.49    14632.26    345.74 o
  10   2  11     2837.67     2857.62    126.33 o
  12   2  11    16531.83    15630.71    596.78 o
  14   2  11      963.82      782.88    138.90 o
  16   2  11    13896.53    14080.78    296.31 o
 -31   3  11     2170.77     2279.35    108.43 o
 -29   3  11     2067.77     1881.82    283.81 o
 -27   3  11    11654.95    11877.12    352.35 o
 -25   3  11     3240.99     3072.45    223.77 o
 -23   3  11    10568.32    10114.43    206.65 o
 -21   3  11     1155.32     1047.23     73.86 o
 -19   3  11    11917.16    11934.75    343.15 o
 -17   3  11      497.15      443.61     82.94 o
 -15   3  11     6849.64     6890.73    217.26 o
 -13   3  11      949.59      975.29     69.00 o
 -11   3  11    45122.83    45586.97    484.84 o
  -9   3  11      645.74      711.57     83.15 o
  -7   3  11    23773.14    23337.46    215.96 o
  -5   3  11      640.40      726.10     70.26 o
  -3   3  11    14246.17    14316.64    223.07 o
  -1   3  11     4651.20     4484.56    131.97 o
   1   3  11     3787.75     3619.99    100.32 o
   3   3  11      918.34      774.56     59.20 o
   5   3  11     6762.34     7085.88    210.88 o
   7   3  11      636.16      632.60    164.43 o
   9   3  11     6344.26     6674.04    217.24 o
  11   3  11      478.10      398.65    113.75 o
  13   3  11     3309.54     3162.34    127.72 o
  15   3  11      755.25      415.18    205.73 o
 -28   4  11      142.21      129.08     34.15 o
 -26   4  11       10.59       42.40     24.19 o
 -24   4  11      107.53      139.35     46.89 o
 -22   4  11      413.48      333.95     77.98 o
 -20   4  11        3.27       16.63     26.30 o
 -18   4  11       16.35       22.18     36.23 o
 -16   4  11       30.25       75.37     32.10 o
 -14   4  11     3666.68     3579.78     93.32 o
 -12   4  11     4739.06     4696.30    107.01 o
 -10   4  11        7.36       22.17     28.02 o
  -8   4  11       72.97      103.54     33.97 o
  -6   4  11      146.29      159.29     42.60 o
  -4   4  11       11.78       35.93     39.19 o
  -2   4  11      250.55      238.97     66.11 o
   0   4  11     1153.18     1273.67     66.69 o
   2   4  11      443.30      295.13     77.30 o
   4   4  11      163.02      193.11     78.58 o
   6   4  11      289.44      345.02     96.53 o
   8   4  11      647.97      522.70    121.25 o
  10   4  11       76.03       83.94     61.28 o
  12   4  11      124.62      124.91     87.68 o
  14   4  11        8.09       25.63     37.46 o
 -27   5  11     3027.38     2640.05    174.57 o
 -25   5  11      631.84      699.12    131.63 o
 -23   5  11     3893.33     3970.55    127.36 o
 -21   5  11      932.76     1039.57    120.29 o
 -19   5  11    10194.33    10032.56    181.01 o
 -17   5  11     3908.74     3579.71    155.75 o
 -15   5  11     4877.43     4732.79    122.02 o
 -13   5  11      290.11      308.18     86.38 o
 -11   5  11     7200.29     7086.86    286.85 o
  -9   5  11        1.62       32.43     25.73 o
  -7   5  11     8496.48     8460.45    180.71 o
  -5   5  11        0.30       68.04     47.24 o
  -3   5  11     8643.27     8324.18    242.25 o
  -1   5  11      827.63      734.90    117.10 o
   1   5  11    14944.52    14173.99    285.76 o
   3   5  11      205.88      174.31     72.67 o
   5   5  11    10007.36     9934.93    212.82 o
   7   5  11      596.18      569.59    129.06 o
   9   5  11     7283.00     7331.13    177.58 o
  11   5  11     1999.65     1940.92    215.57 o
 -24   6  11      823.22      808.44    311.77 o
 -22   6  11    15484.15    16256.92    450.65 o
 -20   6  11     6122.11     6055.53    243.31 o
 -18   6  11    29374.68    29524.82    346.06 o
 -16   6  11      981.69      979.66    115.59 o
 -14   6  11    13353.80    13505.08    263.32 o
 -12   6  11     5729.58     5499.19    369.03 o
 -10   6  11     9911.73    10128.54    208.23 o
  -8   6  11     9078.82     9105.24    210.32 o
  -6   6  11     9064.47     9259.97    197.61 o
  -4   6  11    13992.85    13934.83    363.64 o
  -2   6  11     8376.61     8182.02    210.56 o
   0   6  11     6365.38     6736.32    265.76 o
   2   6  11     7229.72     6907.21    228.81 o
   4   6  11     9739.87     9929.15    212.87 o
   6   6  11     2037.16     1768.41    104.86 o
   8   6  11     4371.05     4495.64    252.65 o
 -19   7  11       43.66      105.41     78.36 o
 -17   7  11     1842.73     1988.33    147.52 o
 -15   7  11     5564.25     5418.18    168.20 o
 -13   7  11      372.19      357.64    102.23 o
 -11   7  11     7211.50     7548.51    168.92 o
  -9   7  11      167.24      195.77     54.14 o
  -7   7  11    10581.43    10784.16    271.76 o
  -5   7  11       79.42       91.24     35.25 o
  -3   7  11    19814.68    19162.45    321.95 o
  -1   7  11     1039.80      825.43    101.11 o
   1   7  11     6778.47     7082.32    170.18 o
   3   7  11      767.34      664.54    109.32 o
 -32   0  12     5998.07     6805.51    267.99 o
 -30   0  12      143.63      162.58     62.47 o
 -28   0  12    12078.71    12160.62    488.58 o
 -26   0  12       45.64      182.10     86.73 o
 -24   0  12    20575.08    21026.69    663.15 o
 -22   0  12    23172.11    22363.02    517.02 o
 -20   0  12    80929.63    80560.09   1156.47 o
 -18   0  12     1090.18     1071.69     98.44 o
 -16   0  12    31165.93    31294.62    525.39 o
 -14   0  12     3459.55     3440.68    163.14 o
 -12   0  12    33900.75    25367.55    432.80 o
 -10   0  12     3453.37     3236.15    113.45 o
  -8   0  12     4336.89     4062.98    200.51 o
  -6   0  12    18848.45    19048.67    621.32 o
  -4   0  12    63011.35    63486.09    781.67 o
  -2   0  12     1466.90     1369.24    231.74 o
   0   0  12    30432.36    29739.38    511.72 o
   2   0  12     4762.54     4570.38    203.02 o
   6   0  12     8956.62     8908.46    346.08 o
   8   0  12     1672.31     2155.65    158.40 o
  10   0  12     2842.10     3113.29    203.02 o
  12   0  12     7096.80     6974.22    274.41 o
  14   0  12     4207.67     3886.87    227.28 o
 -31   1  12     4542.17     4623.86    234.25 o
 -29   1  12     2249.65     2284.99    135.63 o
 -27   1  12     5212.31     5479.34    166.36 o
 -25   1  12     8752.89     8167.57    197.88 o
 -23   1  12     8214.26     8173.07    215.61 o
 -21   1  12     6305.55     6105.96    155.04 o
 -19   1  12     5105.74     4921.17    133.84 o
 -17   1  12     1077.08     1193.39     75.70 o
 -15   1  12     3298.40     3243.57    138.68 o
 -13   1  12     5246.93     4981.88    129.33 o
 -11   1  12       40.30      101.63     32.74 o
  -9   1  12    29406.63    29360.00    366.81 o
  -7   1  12      818.17      808.25    108.94 o
  -5   1  12    31992.50    32166.68    579.91 o
  -3   1  12     5614.45     5363.67    367.55 o
  -1   1  12    23011.00    23729.36    612.40 o
   1   1  12     1098.70     1439.78    219.01 o
   3   1  12    17973.25    18210.02    311.66 o
   5   1  12     1283.24     1115.79    134.59 o
   7   1  12    12966.00    12952.14    344.50 o
   9   1  12       91.63      121.59     79.20 o
  11   1  12    10019.68    10223.80    227.44 o
  13   1  12      137.47       84.73     60.91 o
  15   1  12     5298.21     5360.61    178.19 o
 -30   2  12       82.06       81.18     32.34 o
 -28   2  12      436.82      396.31     99.91 o
 -26   2  12       34.61       50.00     39.98 o
 -24   2  12      857.13      812.68     88.50 o
 -22   2  12      195.95      248.31     75.52 o
 -20   2  12      767.27      766.63     76.31 o
 -18   2  12      168.18      115.56     36.54 o
 -16   2  12      150.92      172.17     39.42 o
 -14   2  12      417.94      384.45    105.85 o
 -12   2  12     2155.38     2108.31     76.11 o
 -10   2  12     4495.79     4557.92    144.23 o
  -8   2  12     4330.60     4290.65    141.70 o
  -6   2  12       34.83       36.51     39.54 o
  -4   2  12        5.17       56.89     42.92 o
  -2   2  12      303.63      407.44     78.23 o
   0   2  12     1723.32     1665.87     95.09 o
   2   2  12        0.38        9.07     37.74 o
   4   2  12     1389.97     1144.06    170.73 o
   6   2  12      172.77      152.95     79.59 o
   8   2  12      167.43      145.13     78.81 o
  10   2  12       84.67       56.89     79.48 o
  12   2  12       83.53       98.45     50.48 o
  14   2  12        2.96       30.48     46.91 o
 -29   3  12      169.31      178.54     50.90 o
 -27   3  12     2745.86     2669.91    128.61 o
 -25   3  12     3240.47     3139.92    112.41 o
 -23   3  12     3686.12     3715.58    210.27 o
 -21   3  12     6616.87     6325.65    395.87 o
 -19   3  12     5652.48     5588.67    194.39 o
 -17   3  12    10682.68    10265.91    515.54 o
 -15   3  12    13868.96    13666.24    268.18 o
 -13   3  12     2965.06     2881.68     92.48 o
 -11   3  12     9454.30     9197.02    193.69 o
  -9   3  12     7372.99     7243.83    161.30 o
  -7   3  12     4292.75     4115.00    249.73 o
  -5   3  12    10503.25    10244.85    197.24 o
  -3   3  12      715.32      855.07    185.07 o
  -1   3  12     4559.35     4424.72    169.22 o
   1   3  12       11.30       34.36     45.96 o
   3   3  12     9698.71     9133.16    246.86 o
   5   3  12     2469.67     2228.22    127.13 o
   7   3  12     4524.06     4612.50    148.94 o
   9   3  12      466.33      413.63     90.38 o
  11   3  12     4585.77     4717.03    157.52 o
  13   3  12      268.35      186.63     94.88 o
 -28   4  12     3076.47     3262.38    123.69 o
 -26   4  12      250.92      211.65     76.63 o
 -24   4  12    13978.84    14339.90    292.84 o
 -22   4  12       40.65       58.84     60.79 o
 -20   4  12    19447.26    19400.88    479.38 o
 -18   4  12     1720.67     1573.35     98.64 o
 -16   4  12    38531.77    38671.86   1297.04 o
 -14   4  12       83.29      212.33     69.96 o
 -12   4  12    13917.49    14019.83    363.92 o
 -10   4  12       97.76      107.41     41.03 o
  -8   4  12    15328.01    15558.15    261.73 o
  -6   4  12     1525.28     1480.02    102.85 o
  -4   4  12    13806.95    14283.74    237.96 o
  -2   4  12     2327.43     2118.32    101.68 o
   0   4  12    60017.75    60318.90    975.62 o
   2   4  12    13995.70    13909.53    278.94 o
   4   4  12     8021.38     8066.63    290.72 o
   6   4  12     6088.98     6104.95    179.04 o
   8   4  12     7354.96     7453.75    213.65 o
  10   4  12     4111.53     3987.07    591.06 o
 -25   5  12     3027.32     3453.79    203.30 o
 -23   5  12     3198.72     3350.85    126.94 o
 -21   5  12     8524.42     8260.44    316.10 o
 -19   5  12     8559.07     8891.33    321.95 o
 -17   5  12     5838.49     5437.02    403.86 o
 -15   5  12     5173.04     4872.91    345.16 o
 -13   5  12     7223.56     7143.69    196.05 o
 -11   5  12     4094.74     4161.71    129.82 o
  -9   5  12     8254.35     8457.50    192.00 o
  -7   5  12     1857.81     1919.78     94.38 o
  -5   5  12     8505.71     8578.48    221.17 o
  -3   5  12      311.48      343.65    105.61 o
  -1   5  12    14625.56    14405.90    262.28 o
   1   5  12     2043.27     1875.93    127.12 o
   3   5  12    10504.33    10897.54    214.43 o
   5   5  12      413.98      389.50    112.81 o
   7   5  12     9075.96     8392.87    214.08 o
   9   5  12      481.90      374.24    224.77 o
 -22   6  12       61.32       77.25     34.02 o
 -20   6  12     8926.76     8517.64    301.74 o
 -18   6  12      179.38      172.07     70.31 o
 -16   6  12       59.85       78.75     33.13 o
 -14   6  12      155.68      236.56    120.75 o
 -12   6  12      285.72      326.65     95.32 o
 -10   6  12      274.13      309.36    112.44 o
  -8   6  12        0.58       21.34     28.21 o
  -6   6  12      434.22      419.14    102.87 o
  -4   6  12      265.53      220.80     63.86 o
  -2   6  12      249.24      259.99    113.69 o
   0   6  12        7.30       27.48     32.64 o
   2   6  12      482.56      465.69    119.97 o
   4   6  12      152.96      124.50     64.16 o
   6   6  12       48.12       56.21     44.06 o
 -17   7  12     1469.93     1424.18    331.57 o
 -15   7  12     2042.74     1917.71     97.41 o
 -13   7  12     2047.11     2071.76     93.62 o
 -11   7  12     2043.87     1827.82    118.52 o
  -9   7  12     4119.91     4055.33    140.43 o
  -7   7  12     4229.24     4102.56    169.77 o
  -5   7  12     2653.70     2652.99    148.62 o
  -3   7  12      845.31      753.97    147.52 o
  -1   7  12     2499.14     2404.86    126.19 o
 -31   1  13       10.08       31.91     35.83 o
 -29   1  13     7974.12     8383.13    212.05 o
 -27   1  13        0.10       32.07     51.03 o
 -25   1  13     4207.75     4352.82    137.97 o
 -23   1  13     3198.75     2818.48    114.63 o
 -21   1  13    11758.80    11682.59    331.80 o
 -19   1  13       26.44       96.68     44.17 o
 -17   1  13    14253.28    14824.86    270.78 o
 -15   1  13     1881.74     1827.80    109.73 o
 -13   1  13    19630.70    19920.05    283.46 o
 -11   1  13      203.73      272.32     69.57 o
  -9   1  13     6548.01     6533.46    195.10 o
  -7   1  13    12450.58    12504.56    221.93 o
  -5   1  13    10317.30    10284.94    234.60 o
  -3   1  13     5850.47     5752.24    182.48 o
  -1   1  13     7855.35     7735.53    359.46 o
   1   1  13     4675.37     4698.84    147.79 o
   3   1  13     5417.04     5443.53    182.37 o
   5   1  13    12010.48    11579.30    278.79 o
   7   1  13     6816.72     6347.20    220.65 o
   9   1  13     2496.53     2945.36    143.88 o
  11   1  13      269.80      289.61    180.10 o
  13   1  13     4237.86     4485.90    164.00 o
 -30   2  13     3739.90     3892.87    140.85 o
 -28   2  13     3068.41     3395.33    132.47 o
 -26   2  13     8964.48     9310.57    214.53 o
 -24   2  13     3254.29     3337.54    246.10 o
 -22   2  13    16637.50    16854.11    298.09 o
 -20   2  13     5227.30     4912.86    163.96 o
 -18   2  13    13289.94    13433.57    244.62 o
 -16   2  13     5774.99     5209.94    262.28 o
 -14   2  13    34833.34    35090.03    406.30 o
 -12   2  13    11653.16    11714.87    253.07 o
 -10   2  13    19424.39    19489.55    381.87 o
  -8   2  13     1340.06     1422.54     83.20 o
  -6   2  13    18084.61    18734.39    392.65 o
  -4   2  13     1641.88     1605.78    141.39 o
  -2   2  13    44611.05    45360.35    568.76 o
   0   2  13       33.70      146.12     57.04 o
   2   2  13    37960.16    39024.80    742.78 o
   4   2  13        3.71       44.61     52.49 o
   6   2  13    21536.23    22374.42    335.42 o
   8   2  13       55.94      131.07    104.85 o
  10   2  13    12818.58    13437.54    263.15 o
  12   2  13      905.54      894.51    104.28 o
 -29   3  13    10212.63    10295.77    272.01 o
 -27   3  13      794.34      721.24    150.84 o
 -25   3  13     8665.62     8823.29    215.53 o
 -23   3  13      391.03      307.23    118.56 o
 -21   3  13    10395.93    10776.24    440.75 o
 -19   3  13     1030.56     1005.78     88.55 o
 -17   3  13    38666.85    38086.53    873.70 o
 -15   3  13      204.29      236.70     76.69 o
 -13   3  13    12959.38    13425.63    264.10 o
 -11   3  13     2395.97     2363.02    149.93 o
  -9   3  13    11227.24    11227.80    297.55 o
  -7   3  13     4828.63     4862.36    167.63 o
  -5   3  13     6069.45     6148.88    162.05 o
  -3   3  13    21515.04    21704.44    466.69 o
  -1   3  13       75.12      152.92     54.41 o
   1   3  13      741.59      547.41     78.19 o
   3   3  13    15628.24    15342.50    284.07 o
   5   3  13     3736.18     3719.57    203.30 o
   7   3  13     5960.56     6053.06    178.92 o
   9   3  13     5079.42     4851.29    292.39 o
  11   3  13     2508.08     2447.81    122.40 o
 -26   4  13      228.39      251.16     77.83 o
 -24   4  13        0.18       22.79     26.51 o
 -22   4  13      245.44      218.86     71.42 o
 -20   4  13      487.50      403.69     78.58 o
 -18   4  13     1425.25     1463.06    113.67 o
 -16   4  13     2402.70     2350.64    102.54 o
 -14   4  13       10.30       53.51     47.25 o
 -12   4  13      116.83      198.25     69.88 o
 -10   4  13        5.07       54.17     44.89 o
  -8   4  13      392.43      399.74    101.32 o
  -6   4  13      156.27      201.33     71.17 o
  -4   4  13        3.23       21.82     30.87 o
  -2   4  13      800.58      780.24    102.95 o
   0   4  13      213.34      261.99    118.06 o
   2   4  13     6372.32     6267.24    174.14 o
   4   4  13      135.60      122.47     64.67 o
   6   4  13      437.49      383.43    196.24 o
   8   4  13       44.20       62.14     54.94 o
 -25   5  13     3379.76     3235.43    189.07 o
 -23   5  13       25.05       67.21     59.96 o
 -21   5  13     2048.80     2017.90    180.09 o
 -19   5  13      914.16      849.73     76.48 o
 -17   5  13     6067.47     6333.37    204.09 o
 -15   5  13      899.61     1024.71    121.83 o
 -13   5  13     2588.69     2586.99    159.74 o
 -11   5  13     3193.44     3089.82    395.85 o
  -9   5  13     4380.09     4242.45    167.14 o
  -7   5  13     2260.96     2237.71    122.19 o
  -5   5  13     7642.28     7445.60    202.16 o
  -3   5  13      943.46     1070.95    101.05 o
  -1   5  13     5147.16     5208.56    153.46 o
   1   5  13     1575.13     1548.24     92.28 o
   3   5  13     2248.03     2259.80    118.12 o
   5   5  13     4328.62     4299.21    180.01 o
 -20   6  13     5614.54     5566.34    162.09 o
 -18   6  13    14310.35    14691.62    243.41 o
 -16   6  13     2198.14     2177.90    114.10 o
 -14   6  13    14083.25    14250.69    302.07 o
 -12   6  13     1434.55     1460.72    103.41 o
 -10   6  13    15228.87    15207.39    282.85 o
  -8   6  13     1315.56     1268.15     81.52 o
  -6   6  13     9901.35    10447.97    244.77 o
  -4   6  13      508.53      485.05     70.89 o
  -2   6  13    10596.38    10912.87    225.98 o
   0   6  13        4.74       37.25     34.45 o
   2   6  13    10785.61    10930.81    239.27 o
 -11   7  13      618.11      588.51     86.42 o
  -9   7  13    13961.78    13506.37    248.92 o
  -7   7  13     7231.65     7107.19    190.52 o
 -30   0  14     9363.89     9432.45    319.86 o
 -28   0  14     1149.80      681.55    228.39 o
 -26   0  14    22694.41    23703.82    619.37 o
 -24   0  14     4859.27     4526.59    202.74 o
 -22   0  14    21793.11    22110.65    586.74 o
 -20   0  14     6213.55     6052.28    283.33 o
 -18   0  14    18561.08    19081.86    558.85 o
 -16   0  14    15098.11    15309.04    404.36 o
 -14   0  14    16585.96    16734.34    367.83 o
 -12   0  14    34825.45    36312.86    598.45 o
 -10   0  14    27957.04    29021.01    573.35 o
  -8   0  14      321.31      215.01     68.88 o
  -6   0  14    15713.82    15901.64    366.99 o
  -4   0  14     7803.56     7840.39    261.30 o
  -2   0  14     5706.63     5712.62    258.23 o
   0   0  14    19664.07    20213.51    612.67 o
   2   0  14      281.05      471.29    155.05 o
   4   0  14    17866.57    17617.80    411.05 o
   6   0  14     6391.04     6040.01    293.09 o
   8   0  14    11742.82    11904.06    376.19 o
  10   0  14     1529.37     1700.82    154.21 o
 -29   1  14      901.64     1086.82    226.44 o
 -27   1  14     2187.51     2643.48    129.98 o
 -25   1  14     2195.18     2111.70     98.95 o
 -23   1  14     5342.73     5594.74    173.07 o
 -21   1  14       66.23       48.25     50.25 o
 -19   1  14     7307.65     7525.29    209.12 o
 -17   1  14       11.02       19.43     37.45 o
 -15   1  14    18432.03    17855.81    284.33 o
 -13   1  14      730.09      777.85    199.78 o
 -11   1  14    20435.61    20447.78    319.77 o
  -9   1  14     3082.65     3259.46    128.15 o
  -7   1  14    15418.16    15193.70    295.14 o
  -5   1  14       82.53      150.08     43.24 o
  -3   1  14    10826.90    10873.22    308.20 o
  -1   1  14      353.76      337.74    159.19 o
   1   1  14    12393.91    13058.24    269.29 o
   3   1  14     4944.19     4704.67    156.00 o
   5   1  14    10791.48    10330.64    226.47 o
   7   1  14     1732.70     1780.67    114.85 o
   9   1  14    12991.15    12885.83    282.89 o
 -28   2  14       55.84       28.25     27.07 o
 -26   2  14      630.12      624.65    140.39 o
 -24   2  14      503.64      433.84    135.85 o
 -22   2  14       13.17       50.77     54.79 o
 -20   2  14       86.05       60.67     38.66 o
 -18   2  14       97.97      139.71     64.42 o
 -16   2  14      271.30      257.94     78.46 o
 -14   2  14     2363.86     2344.56    113.28 o
 -12   2  14       27.76       42.34     48.23 o
 -10   2  14      598.93      544.78    164.94 o
  -8   2  14      115.22      131.71     68.50 o
  -6   2  14     3155.54     3334.04    159.81 o
  -4   2  14     1690.86     1632.50    137.56 o
  -2   2  14     1109.77     1019.46    143.80 o
   0   2  14       35.83       49.07     60.59 o
   2   2  14      207.60      281.07     88.40 o
   4   2  14       11.24       39.75     54.00 o
   6   2  14      225.16      135.19     87.74 o
   8   2  14      427.35      428.94     81.93 o
 -27   3  14     4717.11     4552.75    152.43 o
 -25   3  14      306.01      216.18    104.44 o
 -23   3  14     5719.28     5545.44    197.21 o
 -21   3  14      533.68      589.73    122.82 o
 -19   3  14    11854.44    12021.71    297.75 o
 -17   3  14     1353.09     1226.75     77.50 o
 -15   3  14     9253.47     9152.09    213.14 o
 -13   3  14     1137.55     1109.88    129.96 o
 -11   3  14     6435.36     6537.53    275.66 o
  -9   3  14       79.76      125.06     51.19 o
  -7   3  14     3573.41     3668.19    131.77 o
  -5   3  14     3533.67     3505.02    136.42 o
  -3   3  14    14933.74    15050.14    295.12 o
  -1   3  14      291.84      358.57    166.99 o
   1   3  14     4278.32     4605.58    153.14 o
   3   3  14        1.89       22.08     45.02 o
   5   3  14     4872.17     4484.40    281.66 o
   7   3  14      643.38      609.85    104.58 o
 -26   4  14     8150.73     8677.12    195.17 o
 -24   4  14     2608.77     2526.09    113.79 o
 -22   4  14    13009.03    13277.90    286.48 o
 -20   4  14     8963.03     8724.34    218.34 o
 -18   4  14     7452.59     7770.09    193.38 o
 -16   4  14     1854.06     1828.97    178.31 o
 -14   4  14    12684.10    13213.59    242.65 o
 -12   4  14     5545.36     5465.65    222.54 o
 -10   4  14     9096.70     9085.82    224.40 o
  -8   4  14     7427.90     7451.59    192.18 o
  -6   4  14    10777.97    10680.20    226.76 o
  -4   4  14     9431.70     9277.18    247.58 o
  -2   4  14     3841.47     3897.54    162.02 o
   0   4  14    33472.98    32935.66    387.39 o
   2   4  14     5964.08     5621.63    202.04 o
   4   4  14    12681.22    12602.33    304.17 o
   6   4  14     1861.94     1969.46    131.68 o
 -23   5  14     7165.76     7553.31    236.73 o
 -21   5  14      705.46      693.17     78.37 o
 -19   5  14    11003.14    10804.75    361.69 o
 -17   5  14      460.18      491.69     65.67 o
 -15   5  14    10146.56    10579.83    237.36 o
 -13   5  14      753.50      740.08    135.26 o
 -11   5  14     4714.42     4789.14    158.49 o
  -9   5  14       13.02       29.76     34.98 o
  -7   5  14     8476.42     8419.24    254.03 o
  -5   5  14        0.54       71.58     54.46 o
  -3   5  14    10263.93    10514.87    246.13 o
  -1   5  14     2908.90     2736.23    124.02 o
   1   5  14    11877.21    12070.28    273.71 o
   3   5  14     1483.45     1499.80     97.47 o
 -16   6  14      119.98      116.57     61.07 o
 -14   6  14     1247.81     1142.48     86.88 o
 -12   6  14       26.97       40.44     51.31 o
 -10   6  14      105.74      104.75     42.28 o
  -8   6  14      112.75      105.53     54.21 o
  -6   6  14       22.20       65.34     45.58 o
  -4   6  14      539.71      450.60    174.41 o
 -29   1  15     4189.88     3521.08    150.43 o
 -27   1  15      866.67     1132.42    251.47 o
 -25   1  15       58.07      131.12     54.47 o
 -23   1  15     3815.64     3807.59    134.32 o
 -21   1  15     3910.43     4217.14    282.08 o
 -19   1  15     4849.66     4773.47    160.69 o
 -17   1  15     5774.47     5712.32    200.79 o
 -15   1  15     2743.88     2755.06    132.89 o
 -13   1  15    10112.41     9829.24    337.15 o
 -11   1  15     8119.04     8248.77    230.39 o
  -9   1  15     4399.08     4529.44    208.59 o
  -7   1  15     1481.44     1394.71     95.74 o
  -5   1  15     7256.10     7318.64    297.83 o
  -3   1  15      983.89     1052.55    118.12 o
  -1   1  15     7555.17     7498.85    194.71 o
   1   1  15     1648.08     1455.02    129.86 o
   3   1  15     8351.56     8428.15    215.19 o
   5   1  15      361.13      202.45    134.21 o
   7   1  15     5497.39     5467.57    390.42 o
 -28   2  15     7578.71     7968.24    245.30 o
 -26   2  15       81.67       46.85     92.31 o
 -24   2  15     8870.03     8983.01    327.11 o
 -22   2  15      235.06      222.53     77.67 o
 -20   2  15    13403.97    13761.57    265.51 o
 -18   2  15        1.38       54.95     42.71 o
 -16   2  15    14669.89    15240.85    290.66 o
 -14   2  15      280.17      363.67    114.31 o
 -12   2  15    22015.03    22810.20    395.48 o
 -10   2  15     2075.75     1991.91    105.08 o
  -8   2  15    33643.42    33509.03    526.09 o
  -6   2  15     1209.27     1128.55     91.36 o
  -4   2  15     9873.26     9888.17    265.06 o
  -2   2  15     1857.32     1884.54    109.25 o
   0   2  15    10744.94    10781.96   1148.38 o
   2   2  15     4572.15     4488.86    195.35 o
   4   2  15    11624.84    11510.96    292.25 o
   6   2  15     6783.97     6694.88    194.71 o
 -25   3  15     1959.34     1986.89    122.66 o
 -23   3  15     3344.00     3401.74    137.58 o
 -21   3  15     1151.07     1433.77    250.01 o
 -19   3  15     8713.34     8931.27    207.16 o
 -17   3  15    12734.26    12076.72    293.51 o
 -15   3  15     4695.49     4764.60    161.33 o
 -13   3  15     7756.25     7761.79    189.39 o
 -11   3  15     2460.31     2569.84    122.23 o
  -9   3  15    12571.35    12474.00    247.56 o
  -7   3  15      603.59      524.59    227.04 o
  -5   3  15      251.70      231.74    172.06 o
  -3   3  15     3213.94     3066.96    129.52 o
  -1   3  15     5300.47     5517.05    169.74 o
   1   3  15     1069.21     1203.88    135.95 o
   3   3  15     4800.84     4847.92    170.13 o
   5   3  15      163.94      125.95     51.90 o
 -24   4  15       44.71       39.67     30.26 o
 -22   4  15       11.42       18.47     36.73 o
 -20   4  15       48.75       23.61     35.43 o
 -18   4  15      104.61       50.48     87.01 o
 -16   4  15        4.18       35.70     36.96 o
 -14   4  15        1.37       58.82     52.84 o
 -12   4  15       18.38       59.05     44.88 o
 -10   4  15      182.32      167.18     53.87 o
  -8   4  15      843.89      711.45    106.80 o
  -6   4  15      370.94      369.57     77.66 o
  -4   4  15      922.09      953.23    159.79 o
  -2   4  15     1312.54     1349.30    104.30 o
   0   4  15      113.37      129.69     79.39 o
   2   4  15      205.10      194.34    116.60 o
 -19   5  15      620.71      689.28    130.03 o
 -17   5  15     6412.94     6380.27    198.76 o
 -15   5  15     1736.59     1610.22    102.45 o
 -13   5  15     4173.43     4363.44    145.64 o
 -11   5  15     1317.02     1247.49    107.64 o
  -9   5  15     4774.79     4800.63    153.22 o
  -7   5  15      578.13      627.32     75.31 o
  -5   5  15     2265.77     2445.48    117.48 o
  -3   5  15        5.33       26.49     49.36 o
 -26   0  16    17024.24    16324.96    500.85 o
 -24   0  16     1248.46     1232.60    137.20 o
 -22   0  16    12644.28    12649.48    407.71 o
 -20   0  16     1115.19     1102.92    335.20 o
 -18   0  16    18299.13    19189.78    437.82 o
 -16   0  16      316.55      389.86    233.69 o
 -14   0  16     9038.48     9494.92    301.74 o
 -12   0  16     3136.79     3157.07    195.49 o
 -10   0  16    11960.58    12164.80    368.11 o
  -8   0  16     1376.26     1331.32    129.67 o
  -6   0  16    12736.86    12968.22    368.11 o
  -4   0  16      343.62      397.11    213.33 o
  -2   0  16    13718.17    14179.63    381.77 o
   0   0  16      980.15     1074.48    120.47 o
   2   0  16     4564.72     5008.76    238.43 o
   4   0  16        5.11       36.81     82.55 o
 -27   1  16      458.82      382.78    109.64 o
 -25   1  16     1610.97     1845.36     97.79 o
 -23   1  16       97.88      108.01     62.31 o
 -21   1  16     2349.94     2522.84    130.21 o
 -19   1  16     2022.94     2034.08    103.20 o
 -17   1  16     7254.88     7504.23    203.28 o
 -15   1  16     2443.60     2324.75    123.12 o
 -13   1  16     7850.36     7461.49   1087.03 o
 -11   1  16     1507.74     1619.35    100.18 o
  -9   1  16     8807.10     8788.60    302.04 o
  -7   1  16     1832.86     1767.95    110.22 o
  -5   1  16     3429.32     3405.13    151.98 o
  -3   1  16     3936.78     3634.14    180.99 o
  -1   1  16     3868.41     3729.29    145.46 o
   1   1  16     5792.15     5644.26    174.70 o
   3   1  16     4969.77     4852.44    168.35 o
 -26   2  16       10.05       11.44     41.87 o
 -24   2  16       42.48       53.24     50.44 o
 -22   2  16       45.12       30.99     39.18 o
 -20   2  16       31.31       45.11     35.77 o
 -18   2  16       65.44       55.22     86.45 o
 -16   2  16      381.00      407.83    155.22 o
 -14   2  16       14.56       32.66     55.65 o
 -12   2  16      244.35      227.00    127.72 o
 -10   2  16      404.71      416.88    134.70 o
  -8   2  16      102.73       56.05     48.24 o
  -6   2  16       29.21       36.59     50.38 o
  -4   2  16      355.47      268.77    108.30 o
  -2   2  16      180.15      194.84     88.28 o
   0   2  16      177.97      179.93     64.77 o
   2   2  16       64.48       59.41     83.09 o
 -23   3  16        1.32       30.01     40.44 o
 -21   3  16     3044.35     2900.37    150.00 o
 -19   3  16      707.49      635.12    226.78 o
 -17   3  16     6425.83     6595.75    191.81 o
 -15   3  16     1636.03     1579.70     92.71 o
 -13   3  16     5116.81     5219.53    168.69 o
 -11   3  16     5703.25     5500.87    193.56 o
  -9   3  16     5711.23     5577.31    168.79 o
  -7   3  16     1644.48     1707.04    112.89 o
  -5   3  16     2725.87     2819.24    139.57 o
  -3   3  16     1584.64     1455.69    138.46 o
  -1   3  16     2601.46     2754.80    129.50 o
   1   3  16     1874.26     1818.42    110.16 o
 -20   4  16      392.86      396.34    148.51 o
 -18   4  16     8200.77     8273.22    206.30 o
 -16   4  16     1183.08     1173.85     82.79 o
 -14   4  16     9235.12    10174.20    239.13 o
 -12   4  16      311.34      312.82    107.10 o
 -10   4  16    10265.50    10700.23    257.61 o
  -8   4  16     3461.02     3269.58    144.12 o
  -6   4  16    41234.82    41907.83    582.83 o
  -4   4  16        2.41       34.71     46.93 o
  -2   4  16     8453.56     8758.55    217.14 o
 -23   1  17     5726.02     5482.59    172.58 o
 -21   1  17      780.22      648.57     87.41 o
 -19   1  17     2145.66     2165.14    110.46 o
 -17   1  17       21.18       98.93     69.87 o
 -15   1  17    12535.98    12424.67    281.38 o
 -13   1  17      106.87       86.68     44.71 o
 -11   1  17     6036.77     6087.43    178.65 o
  -9   1  17      348.88      335.15    113.01 o
  -7   1  17     6252.60     6198.18    187.57 o
  -5   1  17       12.22       68.62     52.89 o
  -3   1  17     6292.23     6235.97    193.03 o
  -1   1  17     1073.29     1021.13    103.42 o
 -22   2  17     6750.23     7458.62    271.62 o
 -20   2  17     3844.13     3761.56    141.84 o
 -18   2  17     4820.93     4916.36    185.56 o
 -16   2  17     7796.37     8143.62    209.83 o
 -14   2  17     5493.40     5495.62    189.52 o
 -12   2  17     9283.24     9722.24    238.98 o
 -10   2  17     4984.58     5394.48    169.85 o
  -8   2  17     9320.73     9412.22    311.64 o
  -6   2  17     4029.02     4069.85    159.74 o
  -4   2  17    13341.16    13652.32    315.01 o
  -2   2  17     3121.72     3313.70    142.92 o
 -19   3  17     6860.67     6683.62    219.02 o
 -17   3  17        0.70       44.08     48.84 o
 -15   3  17     5726.16     5736.11    241.39 o
 -13   3  17      685.79      502.04    194.24 o
 -11   3  17     8540.73     8640.24    213.16 o
  -9   3  17     4329.57     4317.17    155.68 o
  -7   3  17      431.21      534.82    103.69 o
  -5   3  17      483.40      319.72    110.70 o
 -20   0  18    13034.08    13358.92    535.43 o
 -18   0  18     2254.12     1831.33    166.48 o
 -16   0  18     3324.42     3712.58    223.37 o
 -14   0  18      440.70      420.53    328.79 o
 -12   0  18    10955.33    11295.85    351.93 o
 -10   0  18     2372.08     2499.78    266.88 o
  -8   0  18     9464.46     9694.58    329.34 o
  -6   0  18     6674.13     6451.62    279.15 o
 -19   1  18     1087.69      993.33    109.60 o
 -17   1  18     3459.00     3494.34    215.84 o
 -15   1  18     1220.91     1036.53    123.23 o
 -13   1  18     7590.48     7657.78    241.95 o
 -11   1  18      349.99      326.56     92.31 o
  -9   1  18     5965.68     6006.27    189.60 o
  -7   1  18       83.88      100.57     74.40 o
 -16   2  18       15.37       28.32     24.18 o
 -14   2  18      102.76      111.16     74.63 o
 -12   2  18       15.62       30.95     70.83 o
 -10   2  18      134.67       67.08     50.12 o
 
